# Supplementary material for: Extracellular vesicle-mediated transfer of miRNA-1 from primary tumors represses the growth of distant metastases
Source: Exp Mol Med. 2024 Mar 27;56(3):734–46. doi: 10.1038/s12276-024-01181-7 (PMC10985072; doi:10.1038/s12276-024-01181-7)
Supplement: Supplementary file 2 — Supplementary Table 1 [file 12276_2024_1181_MOESM2_ESM.xlsx]

## Sheet: Information
Primer
Gene	Primer sequence		Tm ('C)
	Forward (5'-> 3')	Reverse (5'-> 3')
ALDH1L2	CCCAGTTGTGGGTGTGTTCA	TCCGCCACCTCCTTTATGGT	61
ALDH8A1	GGTGGAAAGTTGGCATTCCC	ATCTACCCCCTCACCACACA	61
ABCG2	GGTATCCATAGCAACTCTCCTCA	GCAAAGCCGCATAACCAT	61
MDR	GAGGACTTGAATGAGAATGTTCCT	CGGGTAAAGATCCCTATAATCCTT	61
Gli-1	ACCTCCATGATAGGCAGTGG	ACTCACCCCATGGTTCAGAG	61
Nanog	CTATAGAGGAGAGCACAGTGAAG	GTTCGGATCTACTTTAGAGTGAGG	61
SOX2	AACCCCAAGATGCACAACTC	CGGGGCCGGTATTTATAATC	61
OCT4	CTCTGCAGCCAATCAACCACAA	GGAGAGGGGGATGAGAAGTACAAT	61
C-myc	AATAGGAACTATGACCTCGAC	AGCAGCTCGAATTTCTTCCAG	61
Bmi	CACTGTGAATAATGACTTCTTGCAT	AAGTTTACTTTCCTTTGATCGGTTT	61
Skp2	CCCCGAAAACGGCTGAAAAG	TTCAGGAGTTCAGGGAGGCA	61
ECAD	CCATCTTGGGCATTCTCGGA	ATACTGGGGCACACTCAGGA	61
ZO1	TCCAGTCAACCTCCCAAACC	GGTAGCCCGTTCATCCCTTT	61
Cluadin-1	TGGAAGACGATGAGGTGCAG	GCCGTGGTGTTGGGTAAGAT	61
Occludin	CTCTCAGCCGGCGTATTCTT	TAGCCTCTATCCCAGGCGAG	61
NCAD	GTGAGCTGATAGCCCGGTTT	ACATCCCGTTTAGGGCGTTT	61
TWIST	GCTGCCTCCATTTTACCTCATCC	AGGGGGTTGGTGCCATACA	61
VIM	AACGCCAGATGCGTGAAATG	TGGAAGAGGCAGAGCAATCC	61
SNAIL1	AAGGACTCCCAGACTCGCAA	TTCGGGAACAGGTCTTGCAC	61
SNAIL2	GCCTGTCATACCACAACCAGA	CTTCAATGGCATGGGGGTCT	61
HACE1	CAAGGTGTTGTGCGTGAGTG	GATCTGTCCAGCAAACCGGA	61
C5orf51	TGACCAAAAGGAGAGAGTGGC	AGCTTGCTCCAGAAACACCA	61
PTPLAD1	GAAGCGCCCACTCTTTTTGG	CATGTCGGCCAAGGTATGGA	61
GLCCI1	GCGTCTCGTCAGCCTATCTC	CGAGCTGGTGTCGTCAGAAA	61
MMD	AAGGAGCGGAGGATCAATGC	GGCTCTTCTTCCACGACACA	61
GJA1	TAAGGATCGCGTGAAAGGCA	TCAAAAGGCTGTGCATGGGA	61
THSB4X	GTCATCTCATTTGCATAGGGGC	GATTCGCCTGCTTGCTTCTC	61
SCAF11	GTTGGGCGGTGAGAAAGACT	TGGATTGCGCTGGATGTTCA	61
WNK3	GACTGGACAAAGGAAGCAGTAGG	CCAGGAAATGAAGGGAGTGGG	61
SMIM14	TCGTGGCTTACAGTGACGTG	TGACTGTTGAAATCCGCCCA	61
Antibodies
Antibodies	Company	Catalog No.	Application
CD44	Abcam	ab157107	Immunoblot (1:2500)
CD24	Abcam	ab202073	Immunoblot (1:2000)
ALDH1A1	Abcam	ab134188	Immunoblot (1:2500)
β-Actin	Sigma-Aldrich	A5441-.2ML	Immunoblot (1:5000)
TSG101	Abcam	ab225877	Immunoblot (1:2000)
Alix	Abcam	ab88388	Immunoblot (1:2000)
p38	Cell signaling Tech	8690S	Immunoblot (1:2000)
phospho-p38	Cell signaling Tech	4511S	Immunoblot (1:2000)
p44/42	Cell signaling Tech	4695S	Immunoblot (1:2000)
phospho-p44/42	Cell signaling Tech	4370S	Immunoblot (1:2000)
HACE1	Abcam	ab133637	Immunoblot (1:2000)
Rac1	Merck	07-1464	Immunoblot (1:2500)
γ -H2A.X	Abcam	ab81299	ICC (1:200)
