# Supplementary material for: Extracellular vesicle-mediated transfer of miRNA-1 from primary tumors represses the growth of distant metastases
Source: Exp Mol Med. 2024 Mar 27;56(3):734–46. doi: 10.1038/s12276-024-01181-7 (PMC10985072; doi:10.1038/s12276-024-01181-7)
Supplement: Supplementary file 3 — Supplementary Table 2 [file 12276_2024_1181_MOESM3_ESM.xlsx]

## Sheet: pTDE
novel	60
known	247
pTDE(307)	pTDE_rep1	pTDE_rep2	mDE_rep1	mDE_rep2	logFC	logCPM	LR	P-Value	FDR
cfa-mir-1-1	2956	2224	0	0	5.48303	11.0929	15.4138	8.63542e-05	0.00968606
cfa-mir-1-2	2956	2224	0	0	5.48303	11.0929	15.4138	8.63542e-05	0.00968606
cfa-mir-889	2520	2026	0	0	5.29918	10.9892	13.5274	0.000235106	0.0197783
cfa_novel_141	2524	1920	0	0	5.26719	10.9717	13.2231	0.000276525	0.0206779
cfa-mir-455	1934	2186	0	0	5.16143	10.9152	12.2634	0.000461918	0.0310871
cfa-mir-200c	1985	1418	6744	5954	-1.85832	12.3008	11.8418	0.000579161	0.0349714
cfa_novel_26	1168	1901	0	0	4.7509	10.7143	9.13908	0.00250206	0.120278
cfa-mir-376a-1	1895	944	0	0	4.64139	10.6656	8.44525	0.00365997	0.132643
cfa-mir-376a-2	1895	944	0	0	4.64139	10.6656	8.44525	0.00365997	0.132643
cfa-mir-376a-3	1895	944	0	0	4.64139	10.6656	8.44525	0.00365997	0.132643
cfa-mir-328	1098	1379	0	0	4.45406	10.587	7.37394	0.00661757	0.222681
cfa_novel_75	1122	1245	0	0	4.39158	10.5622	7.0465	0.00794203	0.254523
cfa_novel_35	1754	558	0	0	4.35743	10.5488	6.87341	0.00874874	0.260181
cfa-mir-410	1626	675	0	0	4.35092	10.5463	6.84084	0.00890968	0.260181
cfa_novel_115	763	1491	0	0	4.32492	10.5363	6.71239	0.00957454	0.260181
cfa-mir-375	586	1456	4120	3291	-1.78989	11.7082	6.66244	0.00984661	0.260181
cfa_novel_63	870	1245	0	0	4.23764	10.5036	6.29763	0.0120899	0.260181
cfa_novel_146	1660	414	0	0	4.20904	10.4931	6.16712	0.0130147	0.260181
cfa-mir-224	1122	944	0	0	4.20537	10.4918	6.15054	0.0131372	0.260181
cfa-mir-205	2187	2463	5996	4976	-1.2087	12.2562	5.4198	0.0199096	0.260181
cfa_novel_57	903	777	0	0	3.92466	10.3961	5.00073	0.0253366	0.260181
cfa-mir-32	1251	414	0	0	3.91151	10.3919	4.95213	0.0260585	0.260181
cfa_novel_77	965	675	0	0	3.89134	10.3855	4.87849	0.0271935	0.260181
cfa_novel_87	965	675	0	0	3.89134	10.3855	4.87849	0.0271935	0.260181
cfa_novel_74	1073	558	0	0	3.88388	10.3832	4.85153	0.0276217	0.260181
cfa-mir-8908a-1-3p	763	865	0	0	3.8823	10.3827	4.84582	0.0277132	0.260181
cfa-mir-8908a-2-3p	763	865	0	0	3.8823	10.3827	4.84582	0.0277132	0.260181
cfa-mir-8908a-3-3p	763	865	0	0	3.8823	10.3827	4.84582	0.0277132	0.260181
cfa-mir-8908a-4-3p	763	865	0	0	3.8823	10.3827	4.84582	0.0277132	0.260181
cfa-mir-219-1-5p	836	675	0	0	3.78111	10.3518	4.49371	0.0340198	0.260181
cfa-mir-133a	3665	4162	0	2902	1.30556	11.8228	4.49251	0.0340436	0.260181
cfa-mir-133c	3665	4162	0	2902	1.30556	11.8228	4.49251	0.0340436	0.260181
cfa-mir-33a	763	675	0	0	3.71569	10.3326	4.27885	0.0385895	0.266534
cfa-mir-204	4162	4565	1346	2360	1.18415	11.9708	4.27447	0.0386889	0.266534
cfa-mir-542	2039	2327	1346	0	1.70662	11.1778	3.87146	0.0491137	0.29333
cfa-mir-124-1	353	944	0	0	3.58123	10.2951	3.86672	0.0492527	0.29333
cfa-mir-124-2	353	944	0	0	3.58123	10.2951	3.86672	0.0492527	0.29333
cfa-mir-124-3	353	944	0	0	3.58123	10.2951	3.86672	0.0492527	0.29333
cfa_novel_7	1344	1194	3983	2617	-1.31905	11.6635	3.77708	0.0519591	0.302387
cfa-mir-338	994	239	0	0	3.51133	10.2766	3.66717	0.0554944	0.306379
cfa-mir-211	723	490	0	0	3.48983	10.271	3.6077	0.0575127	0.306379
cfa-mir-1185	965	239	0	0	3.48006	10.2685	3.58096	0.0584453	0.307294
cfa_novel_139	477	675	0	0	3.42328	10.2541	3.42916	0.0640547	0.322824
cfa-mir-487a	680	414	0	0	3.35552	10.2376	3.25565	0.0711775	0.345151
cfa_novel_42	353	414	1764	1389	-1.87275	10.9236	3.20205	0.0735462	0.348567
cfa_novel_43	353	414	1764	1389	-1.87275	10.9236	3.20205	0.0735462	0.348567
cfa-mir-450b	3926	4307	2903	1361	0.96455	11.9644	2.88516	0.0893993	0.404289
cfa-mir-329b	2439	1948	1457	220	1.39512	11.2343	2.87532	0.0899469	0.404289
cfa_novel_70	353	239	2214	510	-1.93923	10.7859	2.86173	0.0907097	0.404289
cfa-mir-146b	2530	2581	0	2112	1.14076	11.4273	2.41301	0.120331	0.525862
cfa_novel_138	1146	414	1780	2145	-1.27849	11.1954	2.24795	0.133791	0.568741
cfa-mir-203	2626	3002	4823	4819	-0.764245	12.2281	2.2413	0.134368	0.568741
cfa-mir-323	2620	2364	0	2137	1.08884	11.4148	2.18336	0.13951	0.586813
cfa_novel_10	2389	2585	2455	0	1.08	11.4151	2.15064	0.14251	0.588402
cfa_novel_11	2389	2585	2455	0	1.08	11.4151	2.15064	0.14251	0.588402
cfa-mir-34a	1565	1749	3177	3250	-0.931914	11.7356	2.12801	0.144629	0.593506
cfa-mir-190b	2052	1796	0	1577	1.13839	11.1695	1.84355	0.174535	0.703366
cfa-mir-1844	1485	1140	2766	2301	-0.910204	11.4928	1.62016	0.203069	0.785434
cfa_novel_16	2472	2173	542	1768	0.924056	11.387	1.55387	0.212565	0.81282
cfa_novel_24	680	1314	1780	2120	-0.935045	11.2543	1.34153	0.246764	0.922622
cfa-mir-212	2176	1749	2159	0	0.922683	11.2334	1.32384	0.249903	0.924429
cfa_novel_32	534	1871	0	915	1.2056	10.7938	1.32334	0.249994	0.924429
cfa-mir-138a	198	239	0	0	2.23191	10.0368	1.30344	0.253586	0.932587
cfa-mir-369	3145	3149	2001	1969	0.650118	11.7657	1.12443	0.288967	1
cfa-mir-424	1895	2260	0	2206	0.789639	11.3171	1.06867	0.301247	1
cfa-mir-199-1	4415	4028	2520	3204	0.539598	12.1242	1.0669	0.301647	1
cfa-mir-199-2	4415	4028	2520	3204	0.539598	12.1242	1.0669	0.301647	1
cfa-mir-199-3	4415	4028	2520	3204	0.539598	12.1242	1.0669	0.301647	1
cfa-mir-503	3461	2788	2280	1768	0.623511	11.7661	1.03617	0.308714	1
cfa-mir-8903	994	1140	1712	2077	-0.803718	11.257	1.00907	0.315126	1
cfa-mir-350	1590	2186	0	2010	0.783389	11.2329	0.964232	0.326123	1
cfa_novel_5	2493	2364	3859	3334	-0.548367	11.9541	0.931693	0.334423	1
cfa-mir-543	1552	1749	0	1737	0.794401	11.1145	0.87234	0.350308	1
cfa-mir-1843	836	1140	1676	1783	-0.775002	11.1792	0.866895	0.351816	1
cfa-mir-130b	3002	2364	2090	1442	0.604338	11.6144	0.846977	0.357409	1
cfa-mir-592	3056	2243	1712	1721	0.608083	11.6004	0.846141	0.357646	1
cfa_novel_126	763	1245	1657	1811	-0.757218	11.1861	0.835254	0.360758	1
cfa_novel_61	2019	2186	0	2420	0.679226	11.3568	0.829262	0.362486	1
cfa-mir-129-1	2593	2295	1553	1654	0.587162	11.5264	0.736035	0.390934	1
cfa-mir-129-2	2593	2295	1553	1654	0.587162	11.5264	0.736035	0.390934	1
cfa-mir-195	1232	1194	0	1233	0.826714	10.8672	0.707036	0.40043	1
cfa-mir-342	1361	1861	3032	1901	-0.574342	11.5405	0.699117	0.40308	1
cfa_novel_3	3897	2997	3650	1442	0.469787	11.9215	0.680586	0.409385	1
cfa-mir-126	1073	2463	0	2059	0.659801	11.2065	0.670486	0.412882	1
cfa_novel_15	1837	1456	2239	2635	-0.557751	11.5539	0.668714	0.4135	1
cfa-mir-505	1394	1738	2390	2319	-0.569491	11.5105	0.668078	0.413722	1
cfa-mir-615	903	944	1457	1617	-0.704039	11.0963	0.658302	0.41716	1
cfa_novel_18	1326	1379	2605	1577	-0.583836	11.3782	0.61575	0.432631	1
cfa-mir-30a	5529	5901	4651	4396	0.33623	12.5571	0.596031	0.440096	1
cfa_novel_39	723	239	0	1721	-0.856593	10.6909	0.584385	0.444599	1
cfa-mir-324	1378	2463	2404	2969	-0.480717	11.6756	0.560336	0.454125	1
cfa_novel_46	935	617	1507	1116	-0.701386	10.9597	0.559217	0.454576	1
cfa_novel_40	198	558	1637	0	-0.910533	10.5733	0.555423	0.45611	1
cfa-mir-8884	2710	2961	2319	1811	0.458282	11.717	0.539186	0.46277	1
cfa-mir-432	903	1632	2100	1721	-0.560213	11.31	0.530076	0.466575	1
cfa-mir-1301	3298	3169	3256	1654	0.420244	11.869	0.520766	0.470515	1
cfa-mir-6529	2611	2317	3986	2653	-0.402053	11.9017	0.483528	0.486828	1
cfa-mir-127	1212	2477	1939	3087	-0.455043	11.6233	0.479111	0.488825	1
cfa-mir-345	1590	906	1676	0	0.635843	10.9282	0.455981	0.499508	1
cfa-mir-140	5184	5450	3904	4645	0.302645	12.4828	0.455122	0.499913	1
cfa-mir-218-1	3808	4315	2509	3783	0.343652	12.1505	0.44537	0.504542	1
cfa_novel_150	106	1292	0	2129	-0.654383	10.8695	0.438646	0.507777	1
cfa-mir-155	6508	6810	5780	5328	0.263182	12.7752	0.43478	0.509653	1
cfa-mir-450a	3434	3475	2605	2717	0.367247	11.9597	0.431411	0.511297	1
cfa-mir-218-2	3749	4223	2509	3690	0.339018	12.1306	0.426231	0.513844	1
cfa-mir-143	3309	4521	2264	3799	0.339511	12.1103	0.420155	0.51686	1
cfa-mir-1306	2962	2441	3561	3378	-0.351884	11.9793	0.397717	0.52827	1
cfa_novel_79	1290	1379	1637	2095	-0.477538	11.3229	0.392835	0.530813	1
cfa-mir-340	3774	3548	3069	2723	0.337713	12.0348	0.389656	0.53248	1
cfa_novel_130	1308	1140	0	1491	0.586439	10.9252	0.387431	0.533653	1
cfa_novel_36	680	675	1404	783	-0.619703	10.8353	0.378197	0.53857	1
cfa-mir-7-1	5868	5684	5012	4648	0.258644	12.601	0.365791	0.545308	1
cfa-mir-7-2	5864	5675	5010	4650	0.257037	12.6003	0.361072	0.547912	1
cfa-mir-7-3	5863	5675	5011	4653	0.256267	12.6005	0.358965	0.549081	1
cfa-mir-15a	3722	2826	2690	2469	0.340588	11.91	0.355434	0.551053	1
cfa-mir-382	1879	2205	1284	1689	0.430488	11.4	0.351826	0.553081	1
cfa-mir-433	586	558	0	1721	-0.63155	10.7284	0.341718	0.558839	1
cfa-mir-409	2785	3058	1747	2742	0.35107	11.7842	0.337442	0.56131	1
cfa_novel_17	1122	2159	1964	2394	-0.405135	11.4874	0.334723	0.562891	1
cfa-mir-1468	1073	1930	0	1980	0.48528	11.112	0.330172	0.565558	1
cfa-mir-499	2857	2132	2130	1721	0.37311	11.613	0.325306	0.568436	1
cfa-mir-16-1	6069	6104	5317	5041	0.233081	12.676	0.315435	0.574364	1
cfa-mir-16-2	6069	6104	5321	5041	0.232545	12.6762	0.314044	0.575209	1
cfa-mir-3958	2326	1850	1053	2020	0.398766	11.4304	0.311441	0.576797	1
cfa-mir-379	3164	2948	1530	3210	0.325445	11.841	0.305328	0.580561	1
cfa-mir-196a-2	4726	4950	4274	3854	0.253199	12.3893	0.295408	0.586776	1
cfa_novel_85	1499	2132	1575	1158	0.409666	11.2977	0.287441	0.591865	1
cfa-mir-1271	4581	4907	4546	3478	0.251216	12.3668	0.285483	0.59313	1
cfa-mir-17	1626	1245	2239	1617	-0.396135	11.3572	0.281471	0.595739	1
cfa-mir-196a-1	4635	4825	4203	3767	0.249162	12.3642	0.28024	0.596544	1
cfa-mir-150	1344	2153	2120	2377	-0.35726	11.5293	0.271864	0.602084	1
cfa-mir-331	3357	3567	4339	4008	-0.261539	12.2183	0.270819	0.602783	1
cfa-mir-664	836	675	322	613	0.601932	10.6025	0.266938	0.605393	1
cfa_novel_23	1425	1337	0	1864	0.450622	11.052	0.266579	0.605636	1
cfa-mir-9-1	5274	5036	4746	4070	0.230377	12.4744	0.262169	0.608634	1
cfa-mir-9-2	5274	5036	4746	4070	0.230377	12.4744	0.262169	0.608634	1
cfa-mir-9-3	5274	5036	4746	4070	0.230377	12.4744	0.262169	0.608634	1
cfa_novel_22	1326	1358	0	1811	0.450879	11.0292	0.260068	0.610074	1
cfa_novel_25	1326	1358	0	1811	0.450879	11.0292	0.260068	0.610074	1
cfa-mir-196b	4345	4313	3926	3371	0.250355	12.2595	0.259438	0.610507	1
cfa-mir-130a	2202	2009	1842	1442	0.359083	11.4509	0.257931	0.611545	1
cfa-mir-30c-1	5435	6071	5157	4772	0.214175	12.6147	0.253683	0.614493	1
cfa-mir-30c-2	5435	6071	5157	4772	0.214175	12.6147	0.253683	0.614493	1
cfa-mir-26a-2	6446	6299	5955	5153	0.20328	12.7454	0.253503	0.614619	1
cfa-mir-26a-1	6445	6299	5955	5153	0.203197	12.7453	0.25329	0.614768	1
cfa-mir-132	4160	4130	3408	3541	0.249038	12.2096	0.246229	0.619743	1
cfa-mir-494	3323	3006	2509	2653	0.285413	11.893	0.24613	0.619813	1
cfa-mir-500	2417	2539	2913	1158	0.317698	11.6249	0.23879	0.625081	1
cfa-let-7a-1	8223	8325	7881	6882	0.169908	13.0906	0.23156	0.630369	1
cfa-let-7a-2	8225	8329	7886	6887	0.169477	13.0912	0.230498	0.631155	1
cfa_novel_148	5994	5060	7024	5709	-0.192309	12.7473	0.225569	0.634829	1
cfa-mir-582	2796	2088	1842	2059	0.310311	11.6125	0.225205	0.635102	1
cfa-mir-30e	3765	4055	3133	3430	0.244516	12.1443	0.224645	0.635524	1
cfa-mir-101-1	3434	2906	2785	2474	0.269511	11.9006	0.220983	0.638292	1
cfa-mir-101-2	3434	2906	2785	2474	0.269511	11.9006	0.220983	0.638292	1
cfa-let-7f	7302	7223	6887	6019	0.175506	12.9216	0.216891	0.641419	1
cfa-mir-708	4087	3389	2834	3425	0.242874	12.0935	0.21227	0.644994	1
cfa-mir-210	3668	3356	2370	3445	0.249982	12.0208	0.211231	0.645804	1
cfa-mir-486-3p	3364	4168	4352	4453	-0.222724	12.2986	0.210372	0.646476	1
cfa-mir-374a	3756	3881	3238	3217	0.238732	12.1194	0.209686	0.647014	1
cfa-mir-380	2805	2837	2222	2404	0.276109	11.7734	0.206964	0.649158	1
cfa_novel_80	2651	1660	2461	2794	-0.285531	11.709	0.206429	0.64958	1
cfa_novel_131	1565	1194	1404	2086	-0.345135	11.3016	0.202534	0.652683	1
cfa-mir-223	1854	2635	2774	2687	-0.274075	11.7472	0.19707	0.657096	1
cfa-mir-21	9177	8888	8822	7576	0.145957	13.2146	0.187826	0.664732	1
cfa-mir-497	935	330	0	1672	-0.460611	10.741	0.18735	0.665132	1
cfa-mir-487b	2787	3122	2334	2586	0.253996	11.8305	0.184445	0.667581	1
cfa-mir-122	3621	3274	4149	3902	-0.217349	12.1932	0.183507	0.668377	1
cfa-mir-421	2202	1646	3089	1689	-0.276331	11.5902	0.173138	0.677338	1
cfa-mir-362	3589	3591	2797	3306	0.222387	12.0559	0.172361	0.678022	1
cfa-mir-365-1	4807	5136	4587	4163	0.186734	12.4487	0.168737	0.681237	1
cfa-mir-365-2	4807	5136	4587	4163	0.186734	12.4487	0.168737	0.681237	1
cfa-let-7e	5401	5623	5307	4498	0.175006	12.5785	0.164574	0.68498	1
cfa_novel_123	1073	777	0	1268	0.419641	10.7646	0.163354	0.686087	1
cfa_novel_31	1682	414	1676	0	0.395728	10.8555	0.16321	0.686218	1
cfa-mir-106b	4447	3685	3353	3677	0.202207	12.2055	0.161828	0.687479	1
cfa-mir-26b	5634	5439	5104	4734	0.172376	12.585	0.1605	0.688696	1
cfa-let-7g	6642	6551	6279	5587	0.157084	12.8083	0.159069	0.690015	1
cfa-mir-29a	6989	6693	6025	6261	0.151938	12.8562	0.15449	0.694281	1
cfa-mir-411	3033	2446	1747	2819	0.234579	11.757	0.14725	0.701177	1
cfa-mir-1839	3003	2987	3572	3367	-0.205442	12.0287	0.142575	0.705735	1
cfa-mir-874	3639	3831	3491	3059	0.192891	12.1121	0.136078	0.712211	1
cfa-mir-194	3106	3032	2468	2794	0.211842	11.8868	0.134948	0.713356	1
cfa-mir-1307	3457	3078	3450	3995	-0.191778	12.1205	0.134498	0.713813	1
cfa-mir-8859b	3551	4063	4316	4314	-0.178048	12.2906	0.133805	0.714519	1
cfa_novel_129	4625	4137	2823	4814	0.170634	12.3051	0.125228	0.723432	1
cfa-mir-214	477	1080	1457	613	-0.346722	10.8469	0.122516	0.726322	1
cfa-mir-23b	3003	2642	3226	3237	-0.191554	11.9569	0.116528	0.732831	1
cfa-mir-10a	2611	2970	3520	2909	-0.190833	11.9443	0.114381	0.73521	1
cfa-mir-8865	106	1140	0	1536	-0.363019	10.7057	0.111684	0.738235	1
cfa-mir-149	4416	4652	4418	3744	0.157647	12.351	0.111025	0.73898	1
cfa-let-7b	6858	7000	7176	5626	0.125136	12.8842	0.107102	0.743468	1
cfa-mir-148a	5400	5256	5189	4498	0.142633	12.5507	0.106904	0.743697	1
cfa-mir-92b	4710	5122	5727	5166	-0.141133	12.579	0.106498	0.744167	1
cfa-mir-15b	5858	5699	5302	5213	0.13564	12.653	0.104924	0.745999	1
cfa_novel_33	1704	2009	1952	2366	-0.220312	11.533	0.104497	0.746498	1
cfa-mir-1838	1999	1314	1457	1332	0.24272	11.2647	0.0978273	0.754453	1
cfa-mir-142	1724	2173	1812	2649	-0.207198	11.5755	0.0963153	0.756297	1
cfa-mir-93	5956	6012	5681	5306	0.125344	12.7007	0.0930441	0.760342	1
cfa_novel_20	1271	2017	1284	2479	-0.217252	11.4154	0.0906111	0.763402	1
cfa-mir-495	2213	1901	2341	2377	-0.193674	11.624	0.0881387	0.766557	1
cfa-mir-25	5550	6198	5732	5099	0.121707	12.6794	0.0862567	0.768991	1
cfa-mir-299	1471	1632	0	2474	0.223645	11.213	0.0786731	0.779104	1
cfa-mir-574	4543	4808	4706	3894	0.128388	12.3996	0.0766298	0.781918	1
cfa-mir-30b	5505	5940	5161	5380	0.115598	12.6498	0.0760051	0.782786	1
cfa-mir-125a	5545	5041	5715	4127	0.119277	12.5525	0.074866	0.784379	1
cfa-mir-29b-1	3035	2472	2355	2533	0.164566	11.7879	0.0745515	0.784821	1
cfa-mir-29b-2	3035	2472	2355	2533	0.164566	11.7879	0.0745515	0.784821	1
cfa-mir-133b	870	823	0	1925	-0.261462	10.8799	0.0729043	0.787154	1
cfa-mir-660	2681	2199	2370	3057	-0.161967	11.7875	0.0717453	0.788812	1
cfa-mir-20a	5233	4227	4094	4552	0.122821	12.4154	0.0710371	0.789833	1
cfa-mir-145	1326	2963	1977	2814	-0.170513	11.6582	0.0706059	0.790457	1
cfa-mir-19a	4737	4120	3772	4296	0.126383	12.3358	0.0704616	0.790666	1
cfa-mir-222	7178	7264	6962	6556	0.0974855	12.9487	0.0683259	0.79379	1
cfa-mir-454	3325	3736	2986	3390	0.138443	12.0697	0.0676058	0.794855	1
cfa-mir-20b	198	675	0	613	0.361005	10.3715	0.0669105	0.795889	1
cfa-mir-18a	3592	2943	2712	3172	0.141018	11.9821	0.0650322	0.798712	1
cfa-mir-192	2902	2902	2397	2797	0.14932	11.8496	0.0648751	0.79895	1
cfa_novel_6	3283	2717	3790	2875	-0.135918	12.0003	0.0610567	0.804833	1
cfa-mir-98	4998	5077	5123	4261	0.109935	12.4967	0.060795	0.805244	1
cfa-mir-28	5406	5431	5432	4680	0.105953	12.5869	0.0607222	0.805358	1
cfa_novel_14	2863	3054	3188	3318	-0.136177	11.9851	0.060488	0.805726	1
cfa-mir-182	6527	6972	6713	5984	0.0932177	12.8652	0.0585495	0.808803	1
cfa-mir-23a	4083	3787	4524	4047	-0.116279	12.3012	0.0577065	0.810158	1
cfa-let-7c	3693	3636	3807	2960	0.125072	12.1172	0.0574588	0.810558	1
cfa_novel_143	4793	4044	4810	4738	-0.109728	12.4355	0.0573897	0.81067	1
cfa_novel_28	1903	2437	2046	1851	0.155633	11.5476	0.0533347	0.817359	1
cfa-mir-125b-1	6780	6497	7108	5476	0.0890028	12.846	0.0525784	0.818636	1
cfa-mir-125b-2	6777	6496	7107	5476	0.0887792	12.8458	0.0523068	0.819097	1
cfa-mir-10b	6262	7138	6639	6011	0.0872867	12.8587	0.0510722	0.821208	1
cfa-mir-7180	1971	2369	1431	2404	0.149981	11.5496	0.0496275	0.823713	1
cfa_novel_4	2886	2872	3306	3004	-0.124943	11.9503	0.0494145	0.824085	1
cfa-mir-103-1	5856	5684	5506	5321	0.0924777	12.6698	0.0494133	0.824087	1
cfa-mir-103-2	5908	5729	5552	5374	0.0915118	12.6807	0.0488056	0.825155	1
cfa_novel_27	1660	777	0	1980	0.195089	11.0204	0.0484337	0.825812	1
cfa-mir-184	2339	4181	2992	4013	-0.114675	12.085	0.0467872	0.828751	1
cfa-mir-181d	4264	4272	4252	3755	0.0968718	12.3048	0.0403432	0.840811	1
cfa_novel_12	2304	2515	2663	2598	-0.122371	11.7584	0.039944	0.84159	1
cfa_novel_13	2304	2515	2663	2598	-0.122371	11.7584	0.039944	0.84159	1
cfa-mir-532	3548	4160	3517	3662	0.0991593	12.1854	0.0382582	0.844926	1
cfa-mir-590	3190	2180	2635	2331	0.115511	11.7793	0.0364401	0.848609	1
cfa-mir-96	3786	3668	3608	3378	0.0952912	12.1485	0.0342462	0.853184	1
cfa-mir-221	6542	6401	6315	6019	0.0710704	12.8221	0.0328987	0.856069	1
cfa-mir-502	2988	3132	3018	2704	0.100521	11.9259	0.0314514	0.859237	1
cfa-mir-151	6115	5777	6314	5099	0.0687547	12.7174	0.0283573	0.866271	1
cfa-mir-92a-1	6997	7229	7332	6354	0.0624107	12.9454	0.0279232	0.867289	1
cfa-mir-92a-2	6997	7229	7332	6354	0.0624098	12.9454	0.0279224	0.867291	1
cfa-mir-27b	6486	6068	6581	5481	0.065871	12.7862	0.0274762	0.868346	1
cfa-mir-1296	2176	3331	2187	2904	0.0981463	11.8134	0.0271265	0.869179	1
cfa-mir-99a-1	6632	7154	7016	6243	0.0613837	12.906	0.026199	0.871415	1
cfa-mir-99a-2	6632	7154	7016	6243	0.0613837	12.906	0.026199	0.871415	1
cfa-mir-1343	3533	3410	3829	3555	-0.0836667	12.1422	0.0261744	0.871475	1
cfa-mir-190a	1290	558	0	1936	-0.152821	10.91	0.0259531	0.872015	1
cfa-mir-148b	4323	4563	4260	4181	0.07398	12.3617	0.0246554	0.875229	1
cfa-mir-30d	7168	7360	7716	6347	0.0558678	12.975	0.0228921	0.879738	1
cfa_novel_2	3763	3429	3981	3633	-0.0767151	12.1794	0.0227131	0.880206	1
cfa-mir-381	1734	1975	1404	2000	0.103573	11.4136	0.0207281	0.885522	1
cfa_novel_38	586	675	0	1332	-0.158931	10.6587	0.0202601	0.886813	1
cfa-mir-330	1819	1491	1899	1672	-0.100212	11.3778	0.0186512	0.891371	1
cfa-mir-135b	4552	4706	4656	4242	0.06095	12.4161	0.0174954	0.894771	1
cfa-mir-1842	3329	2727	2712	3019	0.0723994	11.925	0.0162983	0.898414	1
cfa-mir-29c-1	1919	1456	1346	2199	-0.0916869	11.3927	0.0158518	0.899808	1
cfa-mir-29c-2	1919	1456	1346	2199	-0.0916869	11.3927	0.0158518	0.899808	1
cfa-mir-485	1903	865	0	2404	0.103742	11.1509	0.0158384	0.89985	1
cfa-mir-378	6043	5648	5264	5987	0.0485745	12.7052	0.0140142	0.905765	1
cfa-mir-8859a	6283	6464	6221	6139	0.0447667	12.8148	0.0129748	0.909312	1
cfa-mir-8890	870	675	0	1332	0.111153	10.718	0.0108123	0.917183	1
cfa-mir-197	4279	4570	4790	4390	-0.048063	12.4097	0.0108006	0.917228	1
cfa-mir-146a	2432	2714	2149	2738	0.0613659	11.7554	0.0100592	0.92011	1
cfa-mir-191	6011	6020	6320	5437	0.0400808	12.7447	0.00984247	0.920972	1
cfa-mir-128-1	5016	5226	5437	4560	0.0430118	12.5455	0.00967308	0.921653	1
cfa-mir-128-2	5016	5226	5437	4560	0.0430118	12.5455	0.00967308	0.921653	1
cfa-mir-339-1	5109	5436	5170	5122	0.0349855	12.5845	0.00660261	0.935238	1
cfa-mir-27a	5746	5021	5836	4749	0.0338943	12.6102	0.00632591	0.936607	1
cfa-mir-24-1	6575	6423	6739	6048	0.028583	12.8466	0.00542109	0.941306	1
cfa-mir-24-2	6575	6423	6739	6048	0.028583	12.8466	0.00542109	0.941306	1
cfa-mir-19b-1	2825	1901	2480	2404	-0.0453849	11.7071	0.00525446	0.942214	1
cfa-mir-19b-2	2825	1901	2480	2404	-0.0453849	11.7071	0.00525446	0.942214	1
cfa_novel_1	3778	3863	3845	3624	0.0352259	12.2017	0.00489126	0.944243	1
cfa-mir-22	5255	5439	5482	5437	-0.0291557	12.6303	0.00475097	0.945047	1
cfa_novel_9	2218	2635	2363	2349	0.0422504	11.7017	0.00453845	0.946289	1
cfa-mir-451	3443	4373	3472	4464	-0.0331302	12.2571	0.00452624	0.946361	1
cfa-mir-181b-2	5152	4924	5463	4480	0.0281891	12.532	0.00410905	0.948889	1
cfa-mir-134	416	1140	0	1389	0.0661276	10.7341	0.00390893	0.950148	1
cfa-mir-185	4373	4190	4234	4174	0.0266821	12.3381	0.0031435	0.955289	1
cfa-mir-181b-1	5085	4840	5422	4401	0.0245211	12.5153	0.00306765	0.955831	1
cfa-mir-107	3019	3069	3152	3066	-0.0286823	11.9716	0.00266012	0.958866	1
cfa-mir-181a-1	4988	4688	5091	4471	0.0229719	12.4854	0.00262778	0.959117	1
cfa-mir-181a-2	4988	4688	5091	4471	0.0229719	12.4854	0.00262778	0.959117	1
cfa-mir-181c	3317	3024	2852	3332	0.0279169	11.9936	0.00257152	0.959556	1
cfa-mir-183	6047	6409	6713	5645	0.0197574	12.7973	0.00249179	0.960188	1
cfa-let-7d	4141	3809	5218	2994	-0.0200439	12.271	0.00167659	0.967339	1
cfa-mir-361	3664	3991	3908	3675	0.0165769	12.2117	0.00109208	0.973637	1
cfa-mir-652	3616	4021	3903	3671	0.0150107	12.2097	0.0008939	0.976148	1
cfa-mir-152	3274	2779	3346	2814	-0.0165124	11.9603	0.000873195	0.976426	1
cfa-mir-2387	994	1796	2341	613	-0.0229292	11.199	0.000813383	0.977248	1
cfa-mir-335	1895	2026	1215	2660	-0.0183116	11.5097	0.000710587	0.978733	1
cfa-mir-106a	2673	1398	1483	2562	-0.0165756	11.5453	0.000602551	0.980416	1
cfa-mir-671	2581	2349	2492	2394	0.0145751	11.7281	0.000553143	0.981236	1
cfa-mir-423a	5078	4994	5419	4768	-0.0100368	12.5485	0.000527534	0.981676	1
cfa-mir-374b	3916	4148	3674	4287	0.0111339	12.2744	0.000519073	0.981823	1
cfa-mir-320	5663	5654	5712	5546	0.00884393	12.6829	0.000456137	0.982961	1
cfa-mir-425	4219	5017	4481	4682	0.00954613	12.4357	0.000435738	0.983346	1
cfa-mir-99b	5306	5807	6103	5031	0.00663656	12.6615	0.000252525	0.987321	1
cfa-mir-186	5663	5561	5864	5348	0.00583989	12.674	0.000197484	0.988788	1
cfa-mir-193a	4779	4161	4701	4241	0.00443534	12.3986	9.125e-05	0.992378	1
cfa-mir-1249	3634	3704	3238	4064	-0.00382032	12.1715	5.60478e-05	0.994027	1
novel miRNA	Chromosome location	Sequence	Conservation
cfa_novel_1	>novel_cfa_1;chr24_20109	aggacuguccaaccugagagug
cfa_novel_2	>novel_cfa_2;chr5_31872	ugcggggcuagggcuaacagca	hsa-miR-744-5p
cfa_novel_3	>novel_cfa_3;chr18_13008	aguuugacucaucauggaaa
cfa_novel_4	>novel_cfa_4;chr8_36994	uuacggcuuggccuucggcgcuuu
cfa_novel_5	>novel_cfa_5;chr2_14165	augcggauaugggacugagacca
cfa_novel_6	>novel_cfa_6;chr37_29578	uguccuugcuguuuggagauaa	hsa-miR-2355-3p
cfa_novel_7	>novel_cfa_7;chr18_11933	ucccacacggcgcacucggg
cfa_novel_9	>novel_cfa_9;chrX_40822	uaauccuugcuaccugggugagagu	hsa-miR-500a-5p
cfa_novel_10	>novel_cfa_10;chr24_19828	ucagucuuuggccugccucuc
cfa_novel_11	>novel_cfa_11;chr24_19370	gagaggcaggccaaagacuga
cfa_novel_12	>novel_cfa_12;chr24_19417	cugaccucgggacgccagucca
cfa_novel_13	>novel_cfa_13;chr24_19873	uggacuggcgucccgaggucag
cfa_novel_14	>novel_cfa_14;chr15_9120	uccccggggcucccgccg
cfa_novel_15	>novel_cfa_15;chr17_11319	ggugcucagacacagccaag
cfa_novel_16	>novel_cfa_16;chr1_1852	caguuaccgcuuccgcuaccgc	hsa-miR-935
cfa_novel_17	>novel_cfa_17;chr22_17659	acaaaaaaaaaagcccaacccu	hsa-miR-3613-3p
cfa_novel_18	>novel_cfa_18;chr14_8264	ucugagcugccuuuuccuuuu
cfa_novel_19	>novel_cfa_20;chr18_12467	gagaggcagagacacaggca
cfa_novel_22	>novel_cfa_22;chr6_33676	cugcccuggcaucaugcugcca
cfa_novel_23	>novel_cfa_23;chr12_5797	auuugugcuuggcucuguca	hsa-miR-2113
cfa_novel_24	>novel_cfa_24;chr10_3325	cccagggccgaccgcgcaggucg
cfa_novel_25	>novel_cfa_25;chr6_34552	uggcagcaugaugccagggcag
cfa_novel_26	>novel_cfa_26;chr24_19542	uucuccuccucccagccaggu	chr24_19542
cfa_novel_27	>novel_cfa_27;chr8_37466	gguugaucagagaacauacauu
cfa_novel_28	>novel_cfa_28;chr8_37611	auggccuccguugcccuc
cfa_novel_31	>novel_cfa_31;chr15_9050	auagaugaugacaaaauguuucgg
cfa_novel_32	>novel_cfa_32;chr27_21922	cagggacacgauggcagaggag
cfa_novel_33	>novel_cfa_33;chr9_39770	ugucucugccucucucuc
cfa_novel_35	>novel_cfa_35;chr20_15453	auccucaggcugaccuuuuuagu
cfa_novel_36	>novel_cfa_36;chr3_25350	uggaggcucauggaaguauuuu
cfa_novel_38	>novel_cfa_38;chr3_24294	cauuuguagggcagcucugcgg
cfa_novel_39	>novel_cfa_39;chr35_28230	gacgccacccuucucgcuguc
cfa_novel_40	>novel_cfa_40;chr6_34921	cccccaccccaggucuagcucu
cfa_novel_42	>novel_cfa_42;chr7_35931	uuccccgccgccgccccgcuuu
cfa_novel_43	>novel_cfa_43;chr7_36761	aaagcggggcggcggcggggaa
cfa_novel_46	>novel_cfa_46;chr33_27466	uuggucugggaccucgcagacc
cfa_novel_57	>novel_cfa_57;chr25_20875	uggcgcucaccggagccgaggug
cfa_novel_61	>novel_cfa_61;chr8_37513	gggcggggcggacugucc
cfa_novel_63	>novel_cfa_63;chr10_3546	cgcgcggggggggcggggc
cfa_novel_70	>novel_cfa_70;chr8_37538	cgggggagggagggcggg
cfa_novel_74	>novel_cfa_74;chr24_19590	ggaggggcggcccggccc
cfa_novel_75	>novel_cfa_75;chr21_17576	ggguggggcggaggaggg
cfa_novel_77	>novel_cfa_77;chr9_40230	agguggagcugcaggagc
cfa_novel_79	>novel_cfa_79;chr26_21004	uggccucugagggugaccugg
cfa_novel_80	>novel_cfa_80;chrX_41656	accagcagaggcuuggagcag
cfa_novel_85	>novel_cfa_85;chr2_15043	gugggaggggcggcggcg
cfa_novel_87	>novel_cfa_87;chr9_39110	gcuccugcagcuccaccu
cfa_novel_115	>novel_cfa_115;chr21_17575	ggguggggcggaggaggg
cfa_novel_123	>novel_cfa_123;chr9_38763	agcccuuauucugacccccaaa
cfa_novel_126	>novel_cfa_126;chr15_9183	guccucuugaguccugaugggu
cfa_novel_129	>novel_cfa_129;chr14_8268	uuucccccccccaccccc
cfa_novel_130	>novel_cfa_130;chr31_26434	uuuccucacagugugggucugug
cfa_novel_131	>novel_cfa_131;chr8_37463	auaauacaugguuaaccucuuu	hsa-miR-655-3p:
cfa_novel_138	>novel_cfa_138;chr16_10252	acuggcugggaggaggaagguugc	hsa-miR-7107-5p
cfa_novel_139	>novel_cfa_139;chr1_1370	gugguuccaccagacagcac
cfa_novel_141	>novel_cfa_141;chr8_37483	aauauuauacagucaaccucu	hsa-miR-656-3p
cfa_novel_143	>novel_cfa_143;chr1_823	gggagaaguccucaucacuggcca
cfa_novel_146	>novel_cfa_146;chr34_27984	uuugggaugaggccugacgauu
cfa_novel_148	>novel_cfa_148;chr19_13418	cucccucugcuucacuuga
cfa_novel_150	>novel_cfa_150;chr1_1094	ggugugugcaugagcgug	hsa-miR-574-3p

## Sheet: mTDE
novel	42
known	207
mDE(249)	pTDE_rep1	pTDE_rep2	mDE_rep1	mDE_rep2	logFC	logCPM	LR	P-Value	FDR
cfa-mir-429	0	0	5251	5016	-6.45211	11.8178	29.4086	5.86171e-08	3.94493e-05
cfa-mir-200b	0	0	4871	4033	-6.24225	11.6641	25.3812	4.7047e-07	0.000158313
cfa-mir-200a	0	0	3966	3423	-5.97906	11.4801	21.0922	4.37701e-06	0.000981909
cfa-mir-141	0	0	3056	2684	-5.62206	11.2473	16.394	5.14481e-05	0.00865615
cfa-mir-95	0	1080	4337	4493	-2.89962	11.7739	14.404	0.000147485	0.0141797
cfa-mir-200c	1985	1418	6744	5954	-1.85832	12.3008	11.8418	0.000579161	0.0349714
cfa-mir-147	0	0	2159	1936	-5.14762	10.9702	11.7043	0.000623561	0.0349714
cfa-mir-676	0	0	1404	1913	-4.87244	10.827	9.61283	0.00193223	0.10003
cfa_novel_136	0	0	1553	1389	-4.68643	10.7377	8.40888	0.00373392	0.132643
cfa_novel_8	1251	0	3310	3315	-2.30239	11.5344	8.40362	0.00374474	0.132643
cfa-mir-375	586	1456	4120	3291	-1.78989	11.7082	6.66244	0.00984661	0.260181
cfa-mir-205	2187	2463	5996	4976	-1.2087	12.2562	5.4198	0.0199096	0.260181
cfa_novel_19	836	0	1457	2713	-2.19916	11.1363	5.24721	0.021982	0.260181
cfa_novel_82	836	0	1553	2325	-2.08792	11.0812	4.56149	0.0326987	0.260181
cfa-mir-204	4162	4565	1346	2360	1.18415	11.9708	4.27447	0.0386889	0.266534
cfa_novel_7	1344	1194	3983	2617	-1.31905	11.6635	3.77708	0.0519591	0.302387
cfa_novel_90	0	239	842	1268	-2.65472	10.6063	3.62495	0.0569194	0.306379
cfa_novel_88	870	0	1747	1654	-1.83174	10.9913	3.34228	0.067521	0.331691
cfa_novel_89	0	944	1926	1577	-1.75677	11.0199	3.22268	0.0726247	0.348567
cfa_novel_42	353	414	1764	1389	-1.87275	10.9236	3.20205	0.0735462	0.348567
cfa_novel_43	353	414	1764	1389	-1.87275	10.9236	3.20205	0.0735462	0.348567
cfa-mir-450b	3926	4307	2903	1361	0.96455	11.9644	2.88516	0.0893993	0.404289
cfa-mir-329b	2439	1948	1457	220	1.39512	11.2343	2.87532	0.0899469	0.404289
cfa_novel_70	353	239	2214	510	-1.93923	10.7859	2.86173	0.0907097	0.404289
cfa_novel_138	1146	414	1780	2145	-1.27849	11.1954	2.24795	0.133791	0.568741
cfa-mir-203	2626	3002	4823	4819	-0.764245	12.2281	2.2413	0.134368	0.568741
cfa-mir-34a	1565	1749	3177	3250	-0.931914	11.7356	2.12801	0.144629	0.593506
cfa_novel_66	586	0	542	1597	-1.72757	10.6968	2.10493	0.146825	0.598869
cfa-mir-1840	1098	0	1315	1491	-1.27373	10.922	1.64194	0.20006	0.778268
cfa-mir-1844	1485	1140	2766	2301	-0.910204	11.4928	1.62016	0.203069	0.785434
cfa_novel_16	2472	2173	542	1768	0.924056	11.387	1.55387	0.212565	0.81282
cfa-mir-1841	0	944	1053	1332	-1.24404	10.8112	1.37303	0.241291	0.907202
cfa_novel_24	680	1314	1780	2120	-0.935045	11.2543	1.34153	0.246764	0.922622
cfa_novel_29	1378	0	2239	783	-1.02628	10.9905	1.1963	0.274063	0.975897
cfa-mir-369	3145	3149	2001	1969	0.650118	11.7657	1.12443	0.288967	1
cfa-mir-199-1	4415	4028	2520	3204	0.539598	12.1242	1.0669	0.301647	1
cfa-mir-199-2	4415	4028	2520	3204	0.539598	12.1242	1.0669	0.301647	1
cfa-mir-199-3	4415	4028	2520	3204	0.539598	12.1242	1.0669	0.301647	1
cfa-mir-503	3461	2788	2280	1768	0.623511	11.7661	1.03617	0.308714	1
cfa-mir-8903	994	1140	1712	2077	-0.803718	11.257	1.00907	0.315126	1
cfa_novel_5	2493	2364	3859	3334	-0.548367	11.9541	0.931693	0.334423	1
cfa-mir-1843	836	1140	1676	1783	-0.775002	11.1792	0.866895	0.351816	1
cfa-mir-130b	3002	2364	2090	1442	0.604338	11.6144	0.846977	0.357409	1
cfa-mir-592	3056	2243	1712	1721	0.608083	11.6004	0.846141	0.357646	1
cfa_novel_126	763	1245	1657	1811	-0.757218	11.1861	0.835254	0.360758	1
cfa-mir-129-1	2593	2295	1553	1654	0.587162	11.5264	0.736035	0.390934	1
cfa-mir-129-2	2593	2295	1553	1654	0.587162	11.5264	0.736035	0.390934	1
cfa-mir-342	1361	1861	3032	1901	-0.574342	11.5405	0.699117	0.40308	1
cfa_novel_3	3897	2997	3650	1442	0.469787	11.9215	0.680586	0.409385	1
cfa_novel_15	1837	1456	2239	2635	-0.557751	11.5539	0.668714	0.4135	1
cfa-mir-505	1394	1738	2390	2319	-0.569491	11.5105	0.668078	0.413722	1
cfa-mir-615	903	944	1457	1617	-0.704039	11.0963	0.658302	0.41716	1
cfa_novel_18	1326	1379	2605	1577	-0.583836	11.3782	0.61575	0.432631	1
cfa-mir-30a	5529	5901	4651	4396	0.33623	12.5571	0.596031	0.440096	1
cfa-mir-324	1378	2463	2404	2969	-0.480717	11.6756	0.560336	0.454125	1
cfa_novel_46	935	617	1507	1116	-0.701386	10.9597	0.559217	0.454576	1
cfa-mir-8884	2710	2961	2319	1811	0.458282	11.717	0.539186	0.46277	1
cfa-mir-432	903	1632	2100	1721	-0.560213	11.31	0.530076	0.466575	1
cfa-mir-1301	3298	3169	3256	1654	0.420244	11.869	0.520766	0.470515	1
cfa-mir-6529	2611	2317	3986	2653	-0.402053	11.9017	0.483528	0.486828	1
cfa-mir-127	1212	2477	1939	3087	-0.455043	11.6233	0.479111	0.488825	1
cfa-mir-140	5184	5450	3904	4645	0.302645	12.4828	0.455122	0.499913	1
cfa-mir-218-1	3808	4315	2509	3783	0.343652	12.1505	0.44537	0.504542	1
cfa-mir-155	6508	6810	5780	5328	0.263182	12.7752	0.43478	0.509653	1
cfa-mir-450a	3434	3475	2605	2717	0.367247	11.9597	0.431411	0.511297	1
cfa-mir-218-2	3749	4223	2509	3690	0.339018	12.1306	0.426231	0.513844	1
cfa-mir-143	3309	4521	2264	3799	0.339511	12.1103	0.420155	0.51686	1
cfa-mir-1306	2962	2441	3561	3378	-0.351884	11.9793	0.397717	0.52827	1
cfa_novel_79	1290	1379	1637	2095	-0.477538	11.3229	0.392835	0.530813	1
cfa-mir-340	3774	3548	3069	2723	0.337713	12.0348	0.389656	0.53248	1
cfa_novel_36	680	675	1404	783	-0.619703	10.8353	0.378197	0.53857	1
cfa-mir-7-1	5868	5684	5012	4648	0.258644	12.601	0.365791	0.545308	1
cfa-mir-7-2	5864	5675	5010	4650	0.257037	12.6003	0.361072	0.547912	1
cfa-mir-7-3	5863	5675	5011	4653	0.256267	12.6005	0.358965	0.549081	1
cfa-mir-15a	3722	2826	2690	2469	0.340588	11.91	0.355434	0.551053	1
cfa-mir-382	1879	2205	1284	1689	0.430488	11.4	0.351826	0.553081	1
cfa-mir-409	2785	3058	1747	2742	0.35107	11.7842	0.337442	0.56131	1
cfa_novel_17	1122	2159	1964	2394	-0.405135	11.4874	0.334723	0.562891	1
cfa-mir-499	2857	2132	2130	1721	0.37311	11.613	0.325306	0.568436	1
cfa-mir-16-1	6069	6104	5317	5041	0.233081	12.676	0.315435	0.574364	1
cfa-mir-16-2	6069	6104	5321	5041	0.232545	12.6762	0.314044	0.575209	1
cfa-mir-3958	2326	1850	1053	2020	0.398766	11.4304	0.311441	0.576797	1
cfa-mir-379	3164	2948	1530	3210	0.325445	11.841	0.305328	0.580561	1
cfa-mir-196a-2	4726	4950	4274	3854	0.253199	12.3893	0.295408	0.586776	1
cfa_novel_85	1499	2132	1575	1158	0.409666	11.2977	0.287441	0.591865	1
cfa-mir-1271	4581	4907	4546	3478	0.251216	12.3668	0.285483	0.59313	1
cfa-mir-17	1626	1245	2239	1617	-0.396135	11.3572	0.281471	0.595739	1
cfa-mir-196a-1	4635	4825	4203	3767	0.249162	12.3642	0.28024	0.596544	1
cfa-mir-150	1344	2153	2120	2377	-0.35726	11.5293	0.271864	0.602084	1
cfa-mir-331	3357	3567	4339	4008	-0.261539	12.2183	0.270819	0.602783	1
cfa-mir-664	836	675	322	613	0.601932	10.6025	0.266938	0.605393	1
cfa-mir-9-1	5274	5036	4746	4070	0.230377	12.4744	0.262169	0.608634	1
cfa-mir-9-2	5274	5036	4746	4070	0.230377	12.4744	0.262169	0.608634	1
cfa-mir-9-3	5274	5036	4746	4070	0.230377	12.4744	0.262169	0.608634	1
cfa-mir-196b	4345	4313	3926	3371	0.250355	12.2595	0.259438	0.610507	1
cfa-mir-130a	2202	2009	1842	1442	0.359083	11.4509	0.257931	0.611545	1
cfa-mir-30c-1	5435	6071	5157	4772	0.214175	12.6147	0.253683	0.614493	1
cfa-mir-30c-2	5435	6071	5157	4772	0.214175	12.6147	0.253683	0.614493	1
cfa-mir-26a-2	6446	6299	5955	5153	0.20328	12.7454	0.253503	0.614619	1
cfa-mir-26a-1	6445	6299	5955	5153	0.203197	12.7453	0.25329	0.614768	1
cfa-mir-132	4160	4130	3408	3541	0.249038	12.2096	0.246229	0.619743	1
cfa-mir-494	3323	3006	2509	2653	0.285413	11.893	0.24613	0.619813	1
cfa-mir-500	2417	2539	2913	1158	0.317698	11.6249	0.23879	0.625081	1
cfa-let-7a-1	8223	8325	7881	6882	0.169908	13.0906	0.23156	0.630369	1
cfa-let-7a-2	8225	8329	7886	6887	0.169477	13.0912	0.230498	0.631155	1
cfa_novel_148	5994	5060	7024	5709	-0.192309	12.7473	0.225569	0.634829	1
cfa-mir-582	2796	2088	1842	2059	0.310311	11.6125	0.225205	0.635102	1
cfa-mir-30e	3765	4055	3133	3430	0.244516	12.1443	0.224645	0.635524	1
cfa-mir-101-1	3434	2906	2785	2474	0.269511	11.9006	0.220983	0.638292	1
cfa-mir-101-2	3434	2906	2785	2474	0.269511	11.9006	0.220983	0.638292	1
cfa-let-7f	7302	7223	6887	6019	0.175506	12.9216	0.216891	0.641419	1
cfa-mir-708	4087	3389	2834	3425	0.242874	12.0935	0.21227	0.644994	1
cfa-mir-210	3668	3356	2370	3445	0.249982	12.0208	0.211231	0.645804	1
cfa-mir-486-3p	3364	4168	4352	4453	-0.222724	12.2986	0.210372	0.646476	1
cfa-mir-374a	3756	3881	3238	3217	0.238732	12.1194	0.209686	0.647014	1
cfa-mir-380	2805	2837	2222	2404	0.276109	11.7734	0.206964	0.649158	1
cfa_novel_80	2651	1660	2461	2794	-0.285531	11.709	0.206429	0.64958	1
cfa_novel_131	1565	1194	1404	2086	-0.345135	11.3016	0.202534	0.652683	1
cfa-mir-223	1854	2635	2774	2687	-0.274075	11.7472	0.19707	0.657096	1
cfa-mir-21	9177	8888	8822	7576	0.145957	13.2146	0.187826	0.664732	1
cfa-mir-487b	2787	3122	2334	2586	0.253996	11.8305	0.184445	0.667581	1
cfa-mir-122	3621	3274	4149	3902	-0.217349	12.1932	0.183507	0.668377	1
cfa-mir-421	2202	1646	3089	1689	-0.276331	11.5902	0.173138	0.677338	1
cfa-mir-362	3589	3591	2797	3306	0.222387	12.0559	0.172361	0.678022	1
cfa-mir-365-1	4807	5136	4587	4163	0.186734	12.4487	0.168737	0.681237	1
cfa-mir-365-2	4807	5136	4587	4163	0.186734	12.4487	0.168737	0.681237	1
cfa-let-7e	5401	5623	5307	4498	0.175006	12.5785	0.164574	0.68498	1
cfa-mir-106b	4447	3685	3353	3677	0.202207	12.2055	0.161828	0.687479	1
cfa-mir-26b	5634	5439	5104	4734	0.172376	12.585	0.1605	0.688696	1
cfa-let-7g	6642	6551	6279	5587	0.157084	12.8083	0.159069	0.690015	1
cfa-mir-29a	6989	6693	6025	6261	0.151938	12.8562	0.15449	0.694281	1
cfa-mir-411	3033	2446	1747	2819	0.234579	11.757	0.14725	0.701177	1
cfa-mir-1839	3003	2987	3572	3367	-0.205442	12.0287	0.142575	0.705735	1
cfa-mir-874	3639	3831	3491	3059	0.192891	12.1121	0.136078	0.712211	1
cfa-mir-194	3106	3032	2468	2794	0.211842	11.8868	0.134948	0.713356	1
cfa-mir-1307	3457	3078	3450	3995	-0.191778	12.1205	0.134498	0.713813	1
cfa-mir-8859b	3551	4063	4316	4314	-0.178048	12.2906	0.133805	0.714519	1
cfa_novel_129	4625	4137	2823	4814	0.170634	12.3051	0.125228	0.723432	1
cfa-mir-214	477	1080	1457	613	-0.346722	10.8469	0.122516	0.726322	1
cfa-mir-23b	3003	2642	3226	3237	-0.191554	11.9569	0.116528	0.732831	1
cfa-mir-10a	2611	2970	3520	2909	-0.190833	11.9443	0.114381	0.73521	1
cfa-mir-149	4416	4652	4418	3744	0.157647	12.351	0.111025	0.73898	1
cfa-let-7b	6858	7000	7176	5626	0.125136	12.8842	0.107102	0.743468	1
cfa-mir-148a	5400	5256	5189	4498	0.142633	12.5507	0.106904	0.743697	1
cfa-mir-92b	4710	5122	5727	5166	-0.141133	12.579	0.106498	0.744167	1
cfa-mir-15b	5858	5699	5302	5213	0.13564	12.653	0.104924	0.745999	1
cfa_novel_33	1704	2009	1952	2366	-0.220312	11.533	0.104497	0.746498	1
cfa-mir-1838	1999	1314	1457	1332	0.24272	11.2647	0.0978273	0.754453	1
cfa-mir-142	1724	2173	1812	2649	-0.207198	11.5755	0.0963153	0.756297	1
cfa-mir-93	5956	6012	5681	5306	0.125344	12.7007	0.0930441	0.760342	1
cfa_novel_20	1271	2017	1284	2479	-0.217252	11.4154	0.0906111	0.763402	1
cfa-mir-495	2213	1901	2341	2377	-0.193674	11.624	0.0881387	0.766557	1
cfa-mir-25	5550	6198	5732	5099	0.121707	12.6794	0.0862567	0.768991	1
cfa-mir-574	4543	4808	4706	3894	0.128388	12.3996	0.0766298	0.781918	1
cfa-mir-30b	5505	5940	5161	5380	0.115598	12.6498	0.0760051	0.782786	1
cfa-mir-125a	5545	5041	5715	4127	0.119277	12.5525	0.074866	0.784379	1
cfa-mir-29b-1	3035	2472	2355	2533	0.164566	11.7879	0.0745515	0.784821	1
cfa-mir-29b-2	3035	2472	2355	2533	0.164566	11.7879	0.0745515	0.784821	1
cfa-mir-660	2681	2199	2370	3057	-0.161967	11.7875	0.0717453	0.788812	1
cfa-mir-20a	5233	4227	4094	4552	0.122821	12.4154	0.0710371	0.789833	1
cfa-mir-145	1326	2963	1977	2814	-0.170513	11.6582	0.0706059	0.790457	1
cfa-mir-19a	4737	4120	3772	4296	0.126383	12.3358	0.0704616	0.790666	1
cfa-mir-222	7178	7264	6962	6556	0.0974855	12.9487	0.0683259	0.79379	1
cfa-mir-454	3325	3736	2986	3390	0.138443	12.0697	0.0676058	0.794855	1
cfa-mir-18a	3592	2943	2712	3172	0.141018	11.9821	0.0650322	0.798712	1
cfa-mir-192	2902	2902	2397	2797	0.14932	11.8496	0.0648751	0.79895	1
cfa_novel_6	3283	2717	3790	2875	-0.135918	12.0003	0.0610567	0.804833	1
cfa-mir-98	4998	5077	5123	4261	0.109935	12.4967	0.060795	0.805244	1
cfa-mir-28	5406	5431	5432	4680	0.105953	12.5869	0.0607222	0.805358	1
cfa_novel_14	2863	3054	3188	3318	-0.136177	11.9851	0.060488	0.805726	1
cfa-mir-182	6527	6972	6713	5984	0.0932177	12.8652	0.0585495	0.808803	1
cfa-mir-23a	4083	3787	4524	4047	-0.116279	12.3012	0.0577065	0.810158	1
cfa-let-7c	3693	3636	3807	2960	0.125072	12.1172	0.0574588	0.810558	1
cfa_novel_143	4793	4044	4810	4738	-0.109728	12.4355	0.0573897	0.81067	1
cfa_novel_28	1903	2437	2046	1851	0.155633	11.5476	0.0533347	0.817359	1
cfa-mir-125b-1	6780	6497	7108	5476	0.0890028	12.846	0.0525784	0.818636	1
cfa-mir-125b-2	6777	6496	7107	5476	0.0887792	12.8458	0.0523068	0.819097	1
cfa-mir-10b	6262	7138	6639	6011	0.0872867	12.8587	0.0510722	0.821208	1
cfa-mir-7180	1971	2369	1431	2404	0.149981	11.5496	0.0496275	0.823713	1
cfa_novel_4	2886	2872	3306	3004	-0.124943	11.9503	0.0494145	0.824085	1
cfa-mir-103-1	5856	5684	5506	5321	0.0924777	12.6698	0.0494133	0.824087	1
cfa-mir-103-2	5908	5729	5552	5374	0.0915118	12.6807	0.0488056	0.825155	1
cfa-mir-184	2339	4181	2992	4013	-0.114675	12.085	0.0467872	0.828751	1
cfa-mir-181d	4264	4272	4252	3755	0.0968718	12.3048	0.0403432	0.840811	1
cfa_novel_12	2304	2515	2663	2598	-0.122371	11.7584	0.039944	0.84159	1
cfa_novel_13	2304	2515	2663	2598	-0.122371	11.7584	0.039944	0.84159	1
cfa-mir-532	3548	4160	3517	3662	0.0991593	12.1854	0.0382582	0.844926	1
cfa-mir-590	3190	2180	2635	2331	0.115511	11.7793	0.0364401	0.848609	1
cfa-mir-96	3786	3668	3608	3378	0.0952912	12.1485	0.0342462	0.853184	1
cfa-mir-221	6542	6401	6315	6019	0.0710704	12.8221	0.0328987	0.856069	1
cfa-mir-502	2988	3132	3018	2704	0.100521	11.9259	0.0314514	0.859237	1
cfa-mir-151	6115	5777	6314	5099	0.0687547	12.7174	0.0283573	0.866271	1
cfa-mir-92a-1	6997	7229	7332	6354	0.0624107	12.9454	0.0279232	0.867289	1
cfa-mir-92a-2	6997	7229	7332	6354	0.0624098	12.9454	0.0279224	0.867291	1
cfa-mir-27b	6486	6068	6581	5481	0.065871	12.7862	0.0274762	0.868346	1
cfa-mir-1296	2176	3331	2187	2904	0.0981463	11.8134	0.0271265	0.869179	1
cfa-mir-99a-1	6632	7154	7016	6243	0.0613837	12.906	0.026199	0.871415	1
cfa-mir-99a-2	6632	7154	7016	6243	0.0613837	12.906	0.026199	0.871415	1
cfa-mir-1343	3533	3410	3829	3555	-0.0836667	12.1422	0.0261744	0.871475	1
cfa-mir-148b	4323	4563	4260	4181	0.07398	12.3617	0.0246554	0.875229	1
cfa-mir-30d	7168	7360	7716	6347	0.0558678	12.975	0.0228921	0.879738	1
cfa_novel_2	3763	3429	3981	3633	-0.0767151	12.1794	0.0227131	0.880206	1
cfa-mir-381	1734	1975	1404	2000	0.103573	11.4136	0.0207281	0.885522	1
cfa-mir-330	1819	1491	1899	1672	-0.100212	11.3778	0.0186512	0.891371	1
cfa-mir-135b	4552	4706	4656	4242	0.06095	12.4161	0.0174954	0.894771	1
cfa-mir-1842	3329	2727	2712	3019	0.0723994	11.925	0.0162983	0.898414	1
cfa-mir-29c-1	1919	1456	1346	2199	-0.0916869	11.3927	0.0158518	0.899808	1
cfa-mir-29c-2	1919	1456	1346	2199	-0.0916869	11.3927	0.0158518	0.899808	1
cfa-mir-378	6043	5648	5264	5987	0.0485745	12.7052	0.0140142	0.905765	1
cfa-mir-8859a	6283	6464	6221	6139	0.0447667	12.8148	0.0129748	0.909312	1
cfa-mir-197	4279	4570	4790	4390	-0.048063	12.4097	0.0108006	0.917228	1
cfa-mir-146a	2432	2714	2149	2738	0.0613659	11.7554	0.0100592	0.92011	1
cfa-mir-191	6011	6020	6320	5437	0.0400808	12.7447	0.00984247	0.920972	1
cfa-mir-128-1	5016	5226	5437	4560	0.0430118	12.5455	0.00967308	0.921653	1
cfa-mir-128-2	5016	5226	5437	4560	0.0430118	12.5455	0.00967308	0.921653	1
cfa-mir-339-1	5109	5436	5170	5122	0.0349855	12.5845	0.00660261	0.935238	1
cfa-mir-27a	5746	5021	5836	4749	0.0338943	12.6102	0.00632591	0.936607	1
cfa-mir-24-1	6575	6423	6739	6048	0.028583	12.8466	0.00542109	0.941306	1
cfa-mir-24-2	6575	6423	6739	6048	0.028583	12.8466	0.00542109	0.941306	1
cfa-mir-19b-1	2825	1901	2480	2404	-0.0453849	11.7071	0.00525446	0.942214	1
cfa-mir-19b-2	2825	1901	2480	2404	-0.0453849	11.7071	0.00525446	0.942214	1
cfa_novel_1	3778	3863	3845	3624	0.0352259	12.2017	0.00489126	0.944243	1
cfa-mir-22	5255	5439	5482	5437	-0.0291557	12.6303	0.00475097	0.945047	1
cfa_novel_9	2218	2635	2363	2349	0.0422504	11.7017	0.00453845	0.946289	1
cfa-mir-451	3443	4373	3472	4464	-0.0331302	12.2571	0.00452624	0.946361	1
cfa-mir-181b-2	5152	4924	5463	4480	0.0281891	12.532	0.00410905	0.948889	1
cfa-mir-185	4373	4190	4234	4174	0.0266821	12.3381	0.0031435	0.955289	1
cfa-mir-181b-1	5085	4840	5422	4401	0.0245211	12.5153	0.00306765	0.955831	1
cfa-mir-107	3019	3069	3152	3066	-0.0286823	11.9716	0.00266012	0.958866	1
cfa-mir-181a-1	4988	4688	5091	4471	0.0229719	12.4854	0.00262778	0.959117	1
cfa-mir-181a-2	4988	4688	5091	4471	0.0229719	12.4854	0.00262778	0.959117	1
cfa-mir-181c	3317	3024	2852	3332	0.0279169	11.9936	0.00257152	0.959556	1
cfa-mir-183	6047	6409	6713	5645	0.0197574	12.7973	0.00249179	0.960188	1
cfa-let-7d	4141	3809	5218	2994	-0.0200439	12.271	0.00167659	0.967339	1
cfa-mir-361	3664	3991	3908	3675	0.0165769	12.2117	0.00109208	0.973637	1
cfa-mir-652	3616	4021	3903	3671	0.0150107	12.2097	0.0008939	0.976148	1
cfa-mir-152	3274	2779	3346	2814	-0.0165124	11.9603	0.000873195	0.976426	1
cfa-mir-2387	994	1796	2341	613	-0.0229292	11.199	0.000813383	0.977248	1
cfa-mir-335	1895	2026	1215	2660	-0.0183116	11.5097	0.000710587	0.978733	1
cfa-mir-106a	2673	1398	1483	2562	-0.0165756	11.5453	0.000602551	0.980416	1
cfa-mir-671	2581	2349	2492	2394	0.0145751	11.7281	0.000553143	0.981236	1
cfa-mir-423a	5078	4994	5419	4768	-0.0100368	12.5485	0.000527534	0.981676	1
cfa-mir-374b	3916	4148	3674	4287	0.0111339	12.2744	0.000519073	0.981823	1
cfa-mir-320	5663	5654	5712	5546	0.00884393	12.6829	0.000456137	0.982961	1
cfa-mir-425	4219	5017	4481	4682	0.00954613	12.4357	0.000435738	0.983346	1
cfa-mir-99b	5306	5807	6103	5031	0.00663656	12.6615	0.000252525	0.987321	1
cfa-mir-186	5663	5561	5864	5348	0.00583989	12.674	0.000197484	0.988788	1
cfa-mir-193a	4779	4161	4701	4241	0.00443534	12.3986	9.125e-05	0.992378	1
cfa-mir-1249	3634	3704	3238	4064	-0.00382032	12.1715	5.60478e-05	0.994027	1
novel miRNA	Chromosome location	Sequence	Conservation
cfa_novel_1	>novel_cfa_1;chr24_20109	aggacuguccaaccugagagug
cfa-novel_2	>novel_cfa_2;chr5_31872	ugcggggcuagggcuaacagca	hsa-miR-744-5p
cfa-novel_3	>novel_cfa_3;chr18_13008	aguuugacucaucauggaaa
cfa-novel_4	>novel_cfa_4;chr8_36994	uuacggcuuggccuucggcgcuuu
cfa-novel_5	>novel_cfa_5;chr2_14165	augcggauaugggacugagacca
cfa-novel_6	>novel_cfa_6;chr37_29578	uguccuugcuguuuggagauaa	hsa-miR-2355-3p
cfa-novel_7	>novel_cfa_7;chr18_11933	ucccacacggcgcacucggg
cfa-novel_8	>novel_cfa_8;chr10_3674	ugagccacccaggcgccccuug	hsa-miR-3907
cfa-novel_9	>novel_cfa_9;chrX_40822	uaauccuugcuaccugggugagagu	hsa-miR-500a-5p
cfa-novel_12	>novel_cfa_12;chr24_19417	cugaccucgggacgccagucca
cfa-novel_13	>novel_cfa_13;chr24_19873	uggacuggcgucccgaggucag
cfa-novel_14	>novel_cfa_14;chr15_9120	uccccggggcucccgccg
cfa-novel_15	>novel_cfa_15;chr17_11319	ggugcucagacacagccaag
cfa-novel_16	>novel_cfa_16;chr1_1852	caguuaccgcuuccgcuaccgc	hsa-miR-935
cfa-novel_17	>novel_cfa_17;chr22_17659	acaaaaaaaaaagcccaacccu	hsa-miR-3613-3p
cfa-novel_18	>novel_cfa_18;chr14_8264	ucugagcugccuuuuccuuuu
cfa-novel_19	>novel_cfa_19;chr11_4198	uuugcaccucugagaguggaagaac
cfa-novel_20	>novel_cfa_20;chr18_12467	gagaggcagagacacaggca
cfa-novel_24	>novel_cfa_24;chr10_3325	cccagggccgaccgcgcaggucg
cfa-novel_28	>novel_cfa_28;chr8_37611	auggccuccguugcccuc
cfa-novel_29	>novel_cfa_29;chr6_33536	cucccgcugcuucacucga
cfa-novel_33	>novel_cfa_33;chr9_39770	ugucucugccucucucuc
cfa-novel_36	>novel_cfa_36;chr3_25350	uggaggcucauggaaguauuuu
cfa-novel_42	>novel_cfa_42;chr7_35931	uuccccgccgccgccccgcuuu
cfa-novel_43	>novel_cfa_43;chr7_36761	aaagcggggcggcggcggggaa
cfa-novel_46	>novel_cfa_46;chr33_27466	uuggucugggaccucgcagacc
cfa-novel_66	>novel_cfa_66;chr5_32095	ucacuguucccaggcccccuaga
cfa-novel_70	>novel_cfa_70;chr8_37538	cgggggagggagggcggg
cfa-novel_79	>novel_cfa_79;chr26_21004	uggccucugagggugaccugg
cfa-novel_80	>novel_cfa_80;chrX_41656	accagcagaggcuuggagcag
cfa-novel_82	>novel_cfa_82;chr30_25812	ggcagacagcuccuggggguc
cfa-novel_85	>novel_cfa_85;chr2_15043	gugggaggggcggcggcg
cfa-novel_88	>novel_cfa_88;chr20_16379	uccagggaggucaggucaga
cfa-novel_89	>novel_cfa_89;chr9_39239	ucccaaggccugacacagcuc
cfa-novel_90	>novel_cfa_90;chr4_31130	uccugggucugcugcuuccucagug
cfa-novel_126	>novel_cfa_126;chr15_9183	guccucuugaguccugaugggu
cfa-novel_129	>novel_cfa_129;chr14_8268	uuucccccccccaccccc
cfa-novel_131	>novel_cfa_131;chr8_37463	auaauacaugguuaaccucuuu	hsa-miR-655-3p:
cfa-novel_136	>novel_cfa_136;chr20_15797	ucucuucagagcguuuacuuu
cfa-novel_138	>novel_cfa_138;chr16_10252	acuggcugggaggaggaagguugc	hsa-miR-7107-5p
cfa-novel_143	>novel_cfa_143;chr1_823	gggagaaguccucaucacuggcca
cfa-novel_148	>novel_cfa_148;chr19_13418	cucccucugcuucacuuga
