# Supplementary material for: Extracellular vesicle-mediated transfer of miRNA-1 from primary tumors represses the growth of distant metastases
Source: Exp Mol Med. 2024 Mar 27;56(3):734–46. doi: 10.1038/s12276-024-01181-7 (PMC10985072; doi:10.1038/s12276-024-01181-7)
Supplement: Supplementary file 4 — Supplementary Table 3 [file 12276_2024_1181_MOESM4_ESM.xlsx]

## Sheet: Novel miRNA
	Novel miRNA	Sequence
1	>novel_cfa_1;chr24_20109	aggacuguccaaccugagagug
2	>novel_cfa_2;chr5_31872	ugcggggcuagggcuaacagca
3	>novel_cfa_3;chr18_13008	aguuugacucaucauggaaa
4	>novel_cfa_4;chr8_36994	uuacggcuuggccuucggcgcuuu
5	>novel_cfa_5;chr2_14165	augcggauaugggacugagacca
6	>novel_cfa_6;chr37_29578	uguccuugcuguuuggagauaa
7	>novel_cfa_7;chr18_11933	ucccacacggcgcacucggg
8	>novel_cfa_8;chr10_3674	ugagccacccaggcgccccuug
9	>novel_cfa_9;chrX_40822	uaauccuugcuaccugggugagagu
10	>novel_cfa_10;chr24_19828	ucagucuuuggccugccucuc
11	>novel_cfa_11;chr24_19370	gagaggcaggccaaagacuga
12	>novel_cfa_12;chr24_19417	cugaccucgggacgccagucca
13	>novel_cfa_13;chr24_19873	uggacuggcgucccgaggucag
14	>novel_cfa_14;chr15_9120	uccccggggcucccgccg
15	>novel_cfa_15;chr17_11319	ggugcucagacacagccaag
16	>novel_cfa_16;chr1_1852	caguuaccgcuuccgcuaccgc
17	>novel_cfa_17;chr22_17659	acaaaaaaaaaagcccaacccu
18	>novel_cfa_18;chr14_8264	ucugagcugccuuuuccuuuu
19	>novel_cfa_19;chr11_4198	uuugcaccucugagaguggaagaac
20	>novel_cfa_20;chr18_12467	gagaggcagagacacaggca
21	>novel_cfa_21;chr27_22732	cccugagaacugcaaguuggcu
22	>novel_cfa_22;chr6_33676	cugcccuggcaucaugcugcca
23	>novel_cfa_23;chr12_5797	auuugugcuuggcucuguca
24	>novel_cfa_24;chr10_3325	cccagggccgaccgcgcaggucg
25	>novel_cfa_25;chr6_34552	uggcagcaugaugccagggcag
26	>novel_cfa_26;chr24_19542	uucuccuccucccagccaggu
27	>novel_cfa_27;chr8_37466	gguugaucagagaacauacauu
28	>novel_cfa_28;chr8_37611	auggccuccguugcccuc
29	>novel_cfa_29;chr6_33536	cucccgcugcuucacucga
30	>novel_cfa_30;chr30_26188	aaauggauacgcagagaac
31	>novel_cfa_31;chr15_9050	auagaugaugacaaaauguuucgg
32	>novel_cfa_32;chr27_21922	cagggacacgauggcagaggag
33	>novel_cfa_33;chr9_39770	ugucucugccucucucuc
34	>novel_cfa_34;chr32_27007	gggagggggcggggcggg
35	>novel_cfa_35;chr20_15453	auccucaggcugaccuuuuuagu
36	>novel_cfa_36;chr3_25350	uggaggcucauggaaguauuuu
37	>novel_cfa_37;chr6_34956	ccucccggcggccgcgugga
38	>novel_cfa_38;chr3_24294	cauuuguagggcagcucugcgg
39	>novel_cfa_39;chr35_28230	gacgccacccuucucgcuguc
40	>novel_cfa_40;chr6_34921	cccccaccccaggucuagcucu
41	>novel_cfa_41;chr13_6916	gggggagauggagcacagggc
42	>novel_cfa_42;chr7_35931	uuccccgccgccgccccgcuuu
43	>novel_cfa_43;chr7_36761	aaagcggggcggcggcggggaa
44	>novel_cfa_44;chr1_1591	ugaccugguggugggacuc
45	>novel_cfa_45;chr25_20410	ggaagagggggcgcccggccc
46	>novel_cfa_46;chr33_27466	uuggucugggaccucgcagacc
47	>novel_cfa_47;chr30_26102	agaagaagaaggggcccaaa
48	>novel_cfa_48;chrX_41130	uucauucggcuguccagaugua
49	>novel_cfa_49;chr20_16037	gcggggcggaccgcgcuu
50	>novel_cfa_50;chr12_6104	gucuccaccuccuccucucca
51	>novel_cfa_51;chr12_5522	uggagaggaggagguggagac
52	>novel_cfa_52;chr24_19611	gggagggcgggucaguga
53	>novel_cfa_53;chrM_43548	agggagauuaguaggagu
54	>novel_cfa_54;chr12_5516	caggggagaagaggcaggaggaca
55	>novel_cfa_55;chr20_16317	caggggcccccagaguacaca
56	>novel_cfa_56;chr23_18555	uuagccacccaggugccccacagu
57	>novel_cfa_57;chr25_20875	uggcgcucaccggagccgaggug
58	>novel_cfa_58;chr18_12594	acucggacucggccgcca
59	>novel_cfa_59;chr27_22280	cugucuucuccaaaguug
60	>novel_cfa_60;chr18_12806	gcggccccgcgucggcgccccgcgu
61	>novel_cfa_61;chr8_37513	gggcggggcggacugucc
62	>novel_cfa_62;chr1_1965	agcuccagcggcauugugacugaa
63	>novel_cfa_63;chr10_3546	cgcgcggggggggcggggc
64	>novel_cfa_64;chr12_5952	ugggagccuggaauggggcugg
65	>novel_cfa_65;chr20_15206	gggggagggggcgauggugg
66	>novel_cfa_66;chr5_32095	ucacuguucccaggcccccuaga
67	>novel_cfa_67;chr2_14410	cacggccccgcgccugcag
68	>novel_cfa_68;chr13_6856	agugggugcaggggggggc
69	>novel_cfa_69;chr28_23494	uggcaccagcacuggcgg
70	>novel_cfa_70;chr8_37538	cgggggagggagggcggg
71	>novel_cfa_71;chr9_38924	ccaggccucaguccucagcgcca
72	>novel_cfa_72;chr24_19456	aagcugccccugagcgcggg
73	>novel_cfa_73;chr13_6855	agugggugcaggggggggc
74	>novel_cfa_74;chr24_19590	ggaggggcggcccggccc
75	>novel_cfa_75;chr21_17576	ggguggggcggaggaggg
76	>novel_cfa_76;chr10_3254	cucccagcuggucauuaauccu
77	>novel_cfa_77;chr9_40230	agguggagcugcaggagc
78	>novel_cfa_78;chr3_25002	cgcggaggggccggggcuca
79	>novel_cfa_79;chr26_21004	uggccucugagggugaccugg
80	>novel_cfa_80;chrX_41656	accagcagaggcuuggagcag
81	>novel_cfa_81;chr5_32810	ugacucuggucucgcccccuac
82	>novel_cfa_82;chr30_25812	ggcagacagcuccuggggguc
83	>novel_cfa_83;chr29_23704	gagaagggaggccaccag
84	>novel_cfa_84;chr20_15682	uguggggccagggaggggc
85	>novel_cfa_85;chr2_15043	gugggaggggcggcggcg
86	>novel_cfa_86;chr31_26471	ggggcccccacccagccu
87	>novel_cfa_87;chr9_39110	gcuccugcagcuccaccu
88	>novel_cfa_88;chr20_16379	uccagggaggucaggucaga
89	>novel_cfa_89;chr9_39239	ucccaaggccugacacagcuc
90	>novel_cfa_90;chr4_31130	uccugggucugcugcuuccucagug
91	>novel_cfa_91;chr21_17006	gcagcuccagggggccuggca
92	>novel_cfa_92;chr24_19486	uguggggagggaagggacgcau
93	>novel_cfa_93;chr28_23552	cggggcagggggguugggg
94	>novel_cfa_94;chr14_8143	ccaguccagcugccccggcac
95	>novel_cfa_95;chr14_8149	ccaguccagcugccccggcac
96	>novel_cfa_96;chrX_40651	uuagugguaccauugaaaugac
97	>novel_cfa_97;chr15_8724	uguucuucugcgcccuug
98	>novel_cfa_98;chr5_31476	ggggcuggggaggggcau
99	>novel_cfa_99;chr1_319	gggggagggaggggcuuu
100	>novel_cfa_100;chr9_38801	agaccuggccucucacuacccca
101	>novel_cfa_101;chr31_26646	uucugaucuuuucccucccu
102	>novel_cfa_102;chr5_31756	uuggggagguggggaguggcuu
103	>novel_cfa_103;chrX_41132	ugaguaccgccaugucuguuggg
104	>novel_cfa_104;chr18_12905	auccgcgcccccggcccaagggc
105	>novel_cfa_105;chr2_13795	cuccucucguccauggccuu
106	>novel_cfa_106;chr20_16466	gccccucccuggccccaca
107	>novel_cfa_107;chr1_1846	uucucucuucccacccccagg
108	>novel_cfa_108;chr20_16409	agccugggguggguguggcg
109	>novel_cfa_109;chr12_5866	ccugggggugccugguccuc
110	>novel_cfa_110;chr6_33626	ugggguggcauccugguaagagc
111	>novel_cfa_111;chr8_37406	ugucuugcaggccgucaugca
112	>novel_cfa_112;chr19_13126	aucaggucugguucagggagg
113	>novel_cfa_113;chr7_35606	cccgugcccugcgucugugauga
114	>novel_cfa_114;chrX_40994	uauugccaagaugucgcuuucu
115	>novel_cfa_115;chr21_17575	ggguggggcggaggaggg
116	>novel_cfa_116;chr28_23382	cuucucccugcugucucucag
117	>novel_cfa_117;chr8_38209	agaggccgaccguguauugug
118	>novel_cfa_118;chr20_15534	uggggcagaggugugggg
119	>novel_cfa_119;chr18_12771	acagcacuggucacacccucau
120	>novel_cfa_120;chr28_23344	ucuggcugcuauggcccccucc
121	>novel_cfa_121;chr25_20687	uucuggaaucccagcaggccuc
122	>novel_cfa_122;chr6_33706	ucugcaggggccgggcugugugc
123	>novel_cfa_123;chr9_38763	agcccuuauucugacccccaaa
124	>novel_cfa_124;chr19_13378	ccucccugaaccagaccugau
125	>novel_cfa_125;chr6_34001	cuggggggccacagcaugccu
126	>novel_cfa_126;chr15_9183	guccucuugaguccugaugggu
127	>novel_cfa_127;chr24_19934	uccugccauccccagcuc
128	>novel_cfa_128;chr28_22940	uccugcuggcucuggaagc
129	>novel_cfa_129;chr14_8268	uuucccccccccaccccc
130	>novel_cfa_130;chr31_26434	uuuccucacagugugggucugug
131	>novel_cfa_131;chr8_37463	auaauacaugguuaaccucuuu
132	>novel_cfa_132;chr7_36229	auuaugcagccuguucuc
133	>novel_cfa_133;chr34_27815	augggcucggcugcacguuuggc
134	>novel_cfa_134;chr5_33213	ugcccaugcccuugcucaccu
135	>novel_cfa_135;chr23_18527	uggguggaacacagcagcag
136	>novel_cfa_136;chr20_15797	ucucuucagagcguuuacuuu
137	>novel_cfa_137;chr6_34594	ccagacuggugcagcacag
138	>novel_cfa_138;chr16_10252	acuggcugggaggaggaagguugc
139	>novel_cfa_139;chr1_1370	gugguuccaccagacagcac
140	>novel_cfa_140;chr19_13411	aauggcuggguaacuggggaau
141	>novel_cfa_141;chr8_37483	aauauuauacagucaaccucu
142	>novel_cfa_142;chr21_16999	uccugaggaggagggagagu
143	>novel_cfa_143;chr1_823	gggagaaguccucaucacuggcca
144	>novel_cfa_144;chr20_16133	ucggccccuccccgcggcggg
145	>novel_cfa_145;chr2_14816	agaccuuucugcccagcccaga
146	>novel_cfa_146;chr34_27984	uuugggaugaggccugacgauu
147	>novel_cfa_147;chr12_5454	aggaggcaggcugauggug
148	>novel_cfa_148;chr19_13418	cucccucugcuucacuuga
149	>novel_cfa_149;chr5_32820	caggagcucgcccccaucc
150	>novel_cfa_150;chr1_1094	ggugugugcaugagcgug
151	>novel_cfa_151;chr37_29705	ucugcuggcccugcaccag
152	>novel_cfa_152;chr6_34873	augggaggaggaaacgcac
153	>novel_cfa_153;chr1_2158	ucuguucuugguccggaagauu
154	>novel_cfa_154;chr5_31952	aggggcuggauccaggga
155	>novel_cfa_155;chr6_34874	augggaggaggaaacgcac
156	>novel_cfa_156;chr30_25781	gcuggcuuccaggaucuca
157	>novel_cfa_157;chr17_10655	uuggacaggugggucaaucucag
158	>novel_cfa_158;chr1_771	agggaggaggugacugggga
159	>novel_cfa_159;chr6_33499	ugccuccugccaccccccgcag
160	>novel_cfa_160;chr37_29706	ucugcuggcccugcaccag
161	>novel_cfa_161;chr14_8496	gugaguggcugagaagacuggc
162	>novel_cfa_162;chr6_34866	gaaggcagggcccccgcu
163	>novel_cfa_163;chr2_14187	ggggcuggggaggggcau
164	>novel_cfa_164;chr25_20363	ggggcugcagguacuuagg
165	>novel_cfa_165;chr10_3451	agggccuguaguaucuaacuccacu

## Sheet: miRDeep2 score
provisional id	miRDeep2 score	estimated probability that the miRNA candidate is a true positive	rfam alert	total read count	mature read count	loop read count	star read count	significant randfold p-value	miRBase miRNA	example miRBase miRNA with the same seed	UCSC browser	NCBI blastn	consensus mature sequence	consensus star sequence	consensus precursor sequence	precursor coordinate
chr9_40124	1300000	0.73 ± 0.06		2591683	2591409	0	274	no				blast	gucaacaucagucugauaagcua	agcccaucgacugcuguug	agcccaucgacugcuguugccaugagauucaacagucaacaucagucugauaagcua	chr9:34340549..34340606:-
chrX_40774	110000	0.73 ± 0.06		220885	220868	0	17	yes				blast	agacccaguagccagauguagcu	ucuacacuggcuacugag	agacccaguagccagauguagcuacugauuacaaaagacaggaucuacacuggcuacugag	chrX:39524537..39524598:+
chrX_40772	95000	0.73 ± 0.06		187160	187150	0	10	yes				blast	gaaacccagcagacaauguagcu	ucuacauuguaugccaggu	gaaacccagcagacaauguagcuguugcccaacaaacacagaaaucuacauuguaugccaggu	chrX:39523888..39523951:+
chr14_8284	59000	0.73 ± 0.06		117290	117282	0	8	yes				blast	cagugugaguucuaccauugccaaa	uuggcaagucuagaacca	uuggcaagucuagaaccaccggaucccauuaccucaccagugugaguucuaccauugccaaa	chr14:7072721..7072783:-
chr9_39154	11000	0.73 ± 0.06		22912	22901	0	11	no		hsa-miR-4277		blast	acaguucuucaacuggcagcuu	agcuugccacugaagaacu	acaguucuucaacuggcagcuuuagcugggucaggacauaaagcuugccacugaagaacu	chr9:45852533..45852593:+
chr7_35656	9200	0.73 ± 0.06		18160	18115	0	45	no				blast	ggaggccgggacgagugcaaua	acugcaccgcgucccgucccu	ggaggccgggacgagugcaauauuggcgggggagagaacaacacugcaccgcgucccgucccu	chr7:42338479..42338542:+
chr6_34582	8200	0.73 ± 0.06		16097	16088	0	9	yes				blast	ugagcuccuggaggacaggga	cucuggccucgaggagcuc	cucuggccucgaggagcucacggccagauauaagugagcuccuggaggacaggga	chr6:15853519..15853574:-
chr6_34102	3100	0.73 ± 0.06		6097	6094	0	3	yes		hsa-miR-6776-5p		blast	gcuggguggagaagguggugaa	cacugcccucucuacccg	gcuggguggagaagguggugaagggugaagagcucuuaccucccacugcccucucuacccg	chr6:42271718..42271779:+
chr28_23054	2200	0.73 ± 0.06		4413	4224	0	189	yes				blast	ccacgaccgacgccacgccgagu	cggucgagguccggucga	ccacgaccgacgccacgccgagucgauuggcaacauagacgagccggucgagguccggucga	chr28:15765925..15765987:+
chrX_40965	1600	0.73 ± 0.06		3142	3132	0	10	yes		hsa-miR-374c-3p		blast	cacuuagcagguuguauuauau	auaauacaaccugauaagug	auaauacaaccugauaagugcuaggacacuuagcagguuguauuauau	chrX:57550220..57550268:+
chr24_20109	1000	0.73 ± 0.06		2129	2071	0	58	yes				blast	aggacuguccaaccugagagug	gucucagguucgucagcccga	aggacuguccaaccugagaguguguccccgcggucagucucagguucgucagcccga	chr24:47411218..47411275:-
chr5_31872	980	0.73 ± 0.06		1930	1843	0	87	yes		hsa-miR-744-5p		blast	ugcggggcuagggcuaacagca	cuguugccacuaaccucaacc	ugcggggcuagggcuaacagcagucuuacugaggguuucuuggaaaccacacacaugcuguugccacuaaccucaacc	chr5:36178244..36178322:+
chr21_17364	860	0.73 ± 0.06		1690	1634	0	56	yes				blast	cccagcuagauuguaagcuccuu	agaagcucacagucuaguug	agaagcucacagucuaguugcguucaugugcaagccguucacccccagcuagauuguaagcuccuu	chr21:19542576..19542642:-
chr27_21904	770	0.73 ± 0.06		1506	1498	0	8	yes		hsa-miR-4510		blast	agagggagacccgggcucgga	ccgagcuccggggaccccc	agagggagacccgggcucggaccgaacaauaagcacccucgagaccgagcuccggggaccccc	chr27:1230452..1230515:+
chr18_13008	700	0.73 ± 0.06		1391	1208	0	183	yes				blast	aguuugacucaucauggaaa	ucucagguguucacuuauu	ucucagguguucacuuauuuucauuguguaagucauagugagcuaguuugacucaucauggaaa	chr18:53843895..53843959:-
chr8_36994	550	0.73 ± 0.06		1089	796	0	293	no				blast	uuacggcuuggccuucggcgcuuu	ugcgccucggaggccucguga	ugcgccucggaggccucgugagcuauucuuugacuuucuugugguuacggcuuggccuucggcgcuuu	chr8:13423905..13423973:+
chr2_14165	540	0.73 ± 0.06		1072	850	0	222	no				blast	augcggauaugggacugagacca	guccaggaugaaaccuaaucugagu	guccaggaugaaaccuaaucugaguggacaucuauggaugauaaaugcggauaugggacugagacca	chr2:71917708..71917775:+
chr37_29578	520	0.73 ± 0.06		1034	997	0	37	yes				blast	uguccuugcuguuuggagauaa	auccccagauacaauggacaau	auccccagauacaauggacaauaugcuauuauaauuguauggcauuguccuugcuguuuggagauaa	chr37:15549131..15549198:-
chr18_11933	490	0.73 ± 0.06		978	973	0	5	no				blast	ucccacacggcgcacucggg	gugggugcgcggggugggcgga	gugggugcgcggggugggcggacgcgcguuaaggggccucccacacggcgcacucggg	chr18:25540652..25540710:+
chr38_29856	350	0.73 ± 0.06		696	671	0	25	yes				blast	uguaggcugggagauaaaugaaua	uccaaucauuuuuccuagccca	uguaggcugggagauaaaugaauagaauaauauuuuuuauccaaucauuuuuccuagccca	chr38:14977029..14977090:+
chr10_3674	240	0.73 ± 0.06		484	466	0	18	yes				blast	ugagccacccaggcgccccuug	uaggggugccuggauggcucagu	ugagccacccaggcgccccuugagauggaacuuuuaaaaauaaaaacauaggggugccuggauggcucagu	chr10:38018922..38018993:-
chrX_40822	230	0.73 ± 0.06		449	271	0	178	yes		hsa-miR-500a-5p		blast	uaauccuugcuaccugggugagagu	aaugcaccuaggcaaggauuccg	uaauccuugcuaccugggugagagugcuuucugaaugcaaugcaccuaggcaaggauuccg	chrX:42781868..42781929:+
chr24_19828	220	0.73 ± 0.06		448	426	0	22	yes				blast	ucagucuuuggccugccucuc	aguggcagucaggaccuggagc	aguggcagucaggaccuggagcugauaaggguuuucucuucagucuuuggccugccucuc	chr24:22892649..22892709:-
chr24_19370	220	0.73 ± 0.06		444	422	0	22	yes				blast	gagaggcaggccaaagacuga	gcuccagguccugacugccacu	gagaggcaggccaaagacugaagagaaaacccuuaucagcuccagguccugacugccacu	chr24:22892649..22892709:+
chr24_19417	160	0.73 ± 0.06		316	313	0	3	yes				blast	cugaccucgggacgccagucca	cgaauggugucccggggca	cgaauggugucccggggcaggucugcgacuuccugaccucgggacgccagucca	chr24:25522862..25522916:+
chr24_19873	160	0.73 ± 0.06		316	313	0	3	no		hsa-miR-4515		blast	uggacuggcgucccgaggucag	ugccccgggacaccauucg	uggacuggcgucccgaggucaggaagucgcagaccugccccgggacaccauucg	chr24:25522862..25522916:-
chr15_9120	140	0.73 ± 0.06		285	279	0	6	no		hsa-miR-5587-3p		blast	uccccggggcucccgccg	gcuccggcuccggcuccg	gcuccggcuccggcuccgcuccccggggcucccgccg	chr15:464055..464092:-
chr17_11319	100	0.73 ± 0.06		204	177	8	19	yes				blast	ggugcucagacacagccaag	aaggcaucaucacagcac	ggugcucagacacagccaaggaauuguagguccucauuuuacucucagugagucgaaaccacaauuuuaaggcaucaucacagcac	chr17:22784935..22785021:-
chr7_36300	99	0.73 ± 0.06		185	165	0	20	yes		hsa-miR-3120-3p		blast	cacagcaaguguagacaggca	ccugucugugccugcuguaca	ccugucugugccugcuguacaggugagcggauguucugcacagcaaguguagacaggca	chr7:26818587..26818646:-
chr1_1852	94	0.73 ± 0.06		183	177	0	6	yes				blast	caguuaccgcuuccgcuaccgc	aguggcgggagcggccccucggcc	aguggcgggagcggccccucggccauccuccgucugcccaguuaccgcuuccgcuaccgc	chr1:103250644..103250704:-
chr22_17659	91	0.73 ± 0.06		185	155	0	30	no		hsa-miR-3613-3p		blast	acaaaaaaaaaagcccaacccu	uguuguacuuuuuuucuugu	uguuguacuuuuuuucuuguccguugcauuuucaggaacaaaaaaaaaagcccaacccu	chr22:1890834..1890893:+
chr14_8264	83	0.73 ± 0.06		163	138	0	25	yes				blast	ucugagcugccuuuuccuuuu	gaggaaaauguggcuccugacga	gaggaaaauguggcuccugacgauguguuuacuaaauuaucucugagcugccuuuuccuuuu	chr14:3837162..3837224:-
chr11_4198	82	0.73 ± 0.06		162	115	0	47	yes				blast	uuugcaccucugagaguggaagaac	ugguccuagucugggugcaaacaguu	uuugcaccucugagaguggaagaacuccuccuguggaguugguccuagucugggugcaaacaguu	chr11:26741535..26741600:+
chr18_12467	80	0.73 ± 0.06		184	164	9	11	no				blast	gagaggcagagacacaggca	gcuaccaucugccggauu	gcuaccaucugccggauuuauuauauuuuuuaagguuuuauuuauucaugagacacacagagagggagagaggcagagacacaggca	chr18:5932413..5932500:-
chr27_22732	62	0.73 ± 0.06		123	78	0	45	no		hsa-miR-4324		blast	cccugagaacugcaaguuggcu	ccuucucgcugaucucaggccu	ccuucucgcugaucucaggccuguucccuguuucucauagcccugagaacugcaaguuggcu	chr27:34484954..34485016:-
chr6_33676	46	0.73 ± 0.06		82	74	0	8	yes		hsa-miR-874-3p		blast	cugcccuggcaucaugcugcca	acgacagcaagaugccaggug	cugcccuggcaucaugcugccaucugaagagaaggacgacagcaagaugccaggug	chr6:12879002..12879058:+
chr12_5797	45	0.73 ± 0.06		80	79	0	1	yes		hsa-miR-2113		blast	auuugugcuuggcucuguca	gacagguacagggacaaaucc	gacagguacagggacaaaucccguuaauaaguaagaggauuugugcuuggcucuguca	chr12:56421090..56421148:+
chr10_3325	45	0.73 ± 0.06		79	73	0	6	yes		hsa-miR-4685-5p		blast	cccagggccgaccgcgcaggucg	acagcgggcaggccuugcca	cccagggccgaccgcgcaggucgcuggugaagcacacggggcgacagcgggcaggccuugcca	chr10:16859592..16859655:-
chr6_34552	43	0.73 ± 0.06		83	75	0	8	yes				blast	uggcagcaugaugccagggcag	caccuggcaucuugcugucgu	caccuggcaucuugcugucguccuucucuucagauggcagcaugaugccagggcag	chr6:12879002..12879058:-
chr24_19542	37	0.73 ± 0.06		72	67	0	5	yes				blast	uucuccuccucccagccaggu	ucugggauggggggcggggaaggu	uucuccuccucccagccagguggaacuccuugcuuaucugggauggggggcggggaaggu	chr24:39048205..39048265:+
chr8_37466	36	0.73 ± 0.06		70	67	0	3	yes				blast	gguugaucagagaacauacauu	uguaugucaacugauccacaguc	gguugaucagagaacauacauuuuaucaaugauguaugucaacugauccacaguc	chr8:69280667..69280722:+
chr8_37611	32	0.73 ± 0.06		63	61	0	2	no		hsa-miR-6878-3p		blast	auggccuccguugcccuc	aguggcggaggagggcgc	auggccuccguugcccucaaccaauuggaagggugucggcuucagauccuugaauccugaguggcgaguggcggaggagggcgc	chr8:889917..890001:-
chr6_33536	32	0.73 ± 0.06		70	52	0	18	no				blast	cucccgcugcuucacucga	aagagaggcaggaugagcaugg	aagagaggcaggaugagcauggcuacaucucccgcugcuucacucga	chr6:7488086..7488133:+
chr30_26188	31	0.73 ± 0.06		61	56	0	5	yes				blast	aaauggauacgcagagaac	uccucuguguacuccauu	uccucuguguacuccauucgguuccuauagaaaauggauacgcagagaac	chr30:35713107..35713157:-
chr15_9050	30	0.73 ± 0.06		65	60	0	5	yes				blast	auagaugaugacaaaauguuucgg	cuuaacauuuuucugaug	auagaugaugacaaaauguuucggucccagaugacaaccacugauaaaacuuaacauuuuucugaug	chr15:49070064..49070131:+
chr27_21922	29	0.73 ± 0.06		49	40	0	9	yes		hsa-miR-7845-5p		blast	cagggacacgauggcagaggag	ccuuugccuucgguucccuccuu	cagggacacgauggcagaggagccuaaggaucacccaggacaaagagcccuuugccuucgguucccuccuu	chr27:1723430..1723501:+
chr9_39770	28	0.73 ± 0.06		116	107	0	9	yes		hsa-miR-593-3p		blast	ugucucugccucucucuc	aaaagaggcaaauugaac	ugucucugccucucucucacugugugccuaucauaaauaaauaaaaaauuaaaaaaaauaaaaaauaaaagaggcaaauugaac	chr9:16908143..16908227:-
chr32_27007	28	0.73 ± 0.06		60	53	0	7	no				blast	gggagggggcggggcggg	caggccgcgcuccccgacu	caggccgcgcuccccgacugcggagggggcggcggcgagcucggccuuuauagggagggggcggggcggg	chr32:13353684..13353754:-
chr20_15453	24	0.73 ± 0.06		47	37	0	10	yes				blast	auccucaggcugaccuuuuuagu	ggaagggcagccugcuggauu	ggaagggcagccugcuggauucuggaauuggcauaggcauccucaggcugaccuuuuuagu	chr20:34780986..34781047:+
chr3_25350	23	0.73 ± 0.06		44	23	0	21	yes				blast	uggaggcucauggaaguauuuu	aauacucccacagcccucugcu	aauacucccacagcccucugcuguccccagcgucuagccaguggaggcucauggaaguauuuu	chr3:84489974..84490037:-
chr6_34956	22	0.73 ± 0.06		41	33	0	8	yes				blast	ccucccggcggccgcgugga	aacggccaccgggcagggggcga	aacggccaccgggcagggggcgagcccccucccggcggccgcgugga	chr6:41494539..41494586:-
chr3_24294	21	0.73 ± 0.06		42	19	0	23	yes				blast	cauuuguagggcagcucugcgg	ucagagcccuccuacaauguga	ucagagcccuccuacaaugugagaaaaccugauuaccacucauuuguagggcagcucugcgg	chr3:35437742..35437804:+
chr35_28230	21	0.73 ± 0.06		41	25	0	16	yes				blast	gacgccacccuucucgcuguc	uugugguguggguggcggcc	gacgccacccuucucgcugucggggauccagacaagauugugguguggguggcggcc	chr35:22560899..22560956:+
chr6_34921	20	0.73 ± 0.06		38	20	0	18	yes				blast	cccccaccccaggucuagcucu	agcugaccuuggacggggcc	cccccaccccaggucuagcucuguguucauggagcgcgagcugaccuuggacggggcc	chr6:39910578..39910636:-
chr13_6916	20	0.73 ± 0.06		30	19	0	11	yes		hsa-miR-3175		blast	gggggagauggagcacagggc	gcugugcucuucucuccccaga	gggggagauggagcacagggcgaugguggugcugugcucuucucuccccaga	chr13:37816083..37816135:+
chr7_35931	19	0.73 ± 0.06		35	34	0	1	yes				blast	uuccccgccgccgccccgcuuu	gcgcagggcggcggcggc	gcgcagggcggcggcggcagagggcccgggagcgccggagcgcgcccuuccccgccgccgccccgcuuu	chr7:77728516..77728585:+
chr7_36761	19	0.73 ± 0.06		34	33	0	1	yes				blast	aaagcggggcggcggcggggaa	gccgccgccgcccugcgc	aaagcggggcggcggcggggaagggcgcgcuccggcgcucccgggcccucugccgccgccgcccugcgc	chr7:77728516..77728585:-
chr1_1591	18	0.73 ± 0.06		36	28	1	7	no		hsa-miR-631		blast	ugaccugguggugggacuc	aucugagcgcuuggccaagua	ugaccugguggugggacucugcacugggcagaucaagacgggugcaccaugcagaucugagcgcuuggccaagua	chr1:78409692..78409767:-
chr25_20410	17	0.73 ± 0.06		30	22	0	8	yes				blast	ggaagagggggcgcccggccc	gcccggccccccccccacc	ggaagagggggcgcccggcccggcccggcccggcccggccccccccccacc	chr25:43525090..43525141:+
chr33_27466	16	0.73 ± 0.06		38	32	0	6	no				blast	uuggucugggaccucgcagacc	cucgggggucacugaccaucagac	cucgggggucacugaccaucagacgugagcccguaggucuuggucugggaccucgcagacc	chr33:28347610..28347671:-
chr30_26102	15	0.73 ± 0.06		29	15	0	14	no		hsa-miR-3185		blast	agaagaagaaggggcccaaa	ugggcuccgucuucuucuugc	ugggcuccgucuucuucuugcuguugccaggccccuccacggccgacgagaagaagaaggggcccaaa	chr30:28659945..28660013:-
chrX_41130	14	0.73 ± 0.06		20	14	0	6	yes		hsa-miR-1298-5p		blast	uucauucggcuguccagaugua	caucugggcaacugauugaacu	uucauucggcuguccagauguauccaaguacccuguuauuuggcaauaaauacaucugggcaacugauugaacu	chrX:87468911..87468985:+
chr20_16037	14	0.73 ± 0.06		27	26	0	1	yes				blast	gcggggcggaccgcgcuu	gcggcggccgggcgccgc	gcggggcggaccgcgcuuccuccgaggcggcggccgggcgccgc	chr20:664577..664621:-
chr12_6104	14	0.73 ± 0.06		37	29	0	8	no				blast	gucuccaccuccuccucucca	augagggacaugagcugggcaa	augagggacaugagcugggcaauuucugccuggaaggcaaaagucuccaccuccuccucucca	chr12:12660027..12660090:-
chr12_5522	14	0.73 ± 0.06		37	29	0	8	no				blast	uggagaggaggagguggagac	uugcccagcucaugucccucau	uggagaggaggagguggagacuuuugccuuccaggcagaaauugcccagcucaugucccucau	chr12:12660027..12660090:+
chr8_38143	14	0.73 ± 0.06		27	23	0	4	yes				blast	agacucauuugagacgaugau	aucaaaacaaauggaguccu	agacucauuugagacgaugauggagcguaagaauccaucaucaaaacaaauggaguccu	chr8:69106611..69106670:-
chr24_19611	13	0.73 ± 0.06		24	21	0	3	yes				blast	gggagggcgggucaguga	cgcugaagcugccgacggcca	cgcugaagcugccgacggccaccuguggggacagaggggcugcuguggcggcaggucccaggggccggggagggcgggucaguga	chr24:46316315..46316400:+
chrM_43548	13	0.73 ± 0.06		45	27	12	6	no				blast	agggagauuaguaggagu	gguucauucuagccccuuu	gguucauucuagccccuuuucgguccauucauacgcuaggcucgcagcuaggagggagauuaguaggagu	chrM:9767..9837:-
chr12_5516	12	0.73 ± 0.06		22	7	0	15	yes				blast	caggggagaagaggcaggaggaca	ucguccucucccuccccuucuu	caggggagaagaggcaggaggacacgugcccugaccccagugucguccucucccuccccuucuu	chr12:12561674..12561738:+
chr20_16317	11	0.73 ± 0.06		20	13	0	7	yes				blast	caggggcccccagaguacaca	uauuucucuuggggccucugg	caggggcccccagaguacacauuuuuaauuaaaaauguauuucucuuggggccucugg	chr20:39334716..39334774:-
chr23_18555	10	0.73 ± 0.06		21	13	0	8	yes				blast	uuagccacccaggugccccacagu	cuauaggugacugguggcuaca	uuagccacccaggugccccacaguagccacguuucaaaugcucaguggcuauaggugacugguggcuaca	chr23:12272609..12272679:+
chr25_20875	9.1	0.72 ± 0.06		23	17	0	6	no				blast	uggcgcucaccggagccgaggug	cccgccuccgggggcaccagg	uggcgcucaccggagccgaggugguugaaaccgaguccccgccuccgggggcaccagg	chr25:49330888..49330946:-
chr18_12594	7.9	0.70 ± 0.06		13	9	0	4	no		hsa-miR-3917		blast	acucggacucggccgcca	gcggccccggcuggcgccu	gcggccccggcuggcgccuucgggcgggcucggcggaguccggauggaggacucggacucggccgcca	chr18:25733044..25733112:-
chr27_22280	7.1	0.70 ± 0.06		28	13	0	15	no				blast	cugucuucuccaaaguug	aaaaggaggagaaagagga	cugucuucuccaaaguugaaagccgaaggcuccagucaucaaaaggaggagaaagagga	chr27:38261226..38261285:+
chr18_12806	6.3	0.70 ± 0.06		14	14	0	0	yes		hsa-miR-10392-3p		blast	gcggccccgcgucggcgccccgcgu	gcgggaugcgggcgggggugcgggcgg	gcgggaugcgggcgggggugcgggcgggguccuccgagcccggagucggcccggcggccccgcgucggcgccccgcgu	chr18:46690708..46690786:-
chr1_1965	6.2	0.70 ± 0.06		21	19	0	2	no				blast	agcuccagcggcauugugacugaa	ucaguuucagguccuggggacaugg	agcuccagcggcauugugacugaaugacucguggcucucaguuucagguccuggggacaugg	chr1:108313896..108313958:-
chr8_37513	6.2	0.70 ± 0.06		21	21	0	0	yes		hsa-miR-663a		blast	gggcggggcggacugucc	gccccgccccgcccac	gccccgccccgcccaccggcugccccgaccagccaaucggaagucucggggcgcggagggcggggcggacugucc	chr8:70451088..70451163:+
chr10_3546	6	0.70 ± 0.06		21	21	0	0	yes		hsa-miR-2277-5p		blast	cgcgcggggggggcggggc	uccgccccuccuuggg	uccgccccuccuuggggcccccgcgcggggggggcggggc	chr10:27474054..27474094:-
chr5_32095	5.9	0.79 ± 0.03		20	20	0	0	yes		hsa-miR-1208		blast	ucacuguucccaggcccccuaga	cagggggccugggagccaagugggg	cagggggccugggagccaagugggggcuggaacagacccugugagccucacuguucccaggcccccuaga	chr5:56526220..56526290:+
chr20_15206	5.9	0.79 ± 0.03		19	19	0	0	yes		hsa-miR-6825-5p		blast	gggggagggggcgauggugg	uccagcgcuccccucccccac	gggggagggggcgaugguggguggcaccugcccagguggcugccccuccagcgcuccccucccccac	chr20:1178317..1178384:+
chr2_14410	5.9	0.79 ± 0.03		16	13	0	3	no				blast	cacggccccgcgccugcag	gugggcccggggccccgcg	gugggcccggggccccgcgcgcgcggcgggcgcgcaccuucccgcggagucacggccccgcgccugcag	chr2:10068643..10068712:-
chr12_5952	5.9	0.79 ± 0.03		13	13	0	0	yes		hsa-miR-6827-5p		blast	ugggagccuggaauggggcugg	cgccuccagcccaggcuuuaagc	cgccuccagcccaggcuuuaagcugcugcugaggggaggcugggagccuggaauggggcugg	chr12:1146767..1146829:-
chr28_23494	5.8	0.79 ± 0.03		22	22	0	0	yes		hsa-miR-593-5p		blast	uggcaccagcacuggcgg	ggcaguguugguggcacu	ggcaguguugguggcacuugcacaguggcgguggcaccagcacuggcgg	chr28:27372112..27372161:-
chr24_19456	5.8	0.79 ± 0.03		21	21	0	0	yes		hsa-miR-22-3p		blast	aagcugccccugagcgcggg	cgugcacucaggcggcggcucc	aagcugccccugagcgcggggccggggacgcuuggcgccgaucccgugcacucaggcggcggcucc	chr24:29343714..29343780:+
chr9_38924	5.8	0.79 ± 0.03		20	20	0	0	yes		hsa-miR-4650-5p		blast	ccaggccucaguccucagcgcca	cagcugggggccgguuuggcu	ccaggccucaguccucagcgccaucuguccggcggcagcugggcccuucagcugggggccgguuuggcu	chr9:32565357..32565426:+
chr13_6856	5.8	0.79 ± 0.03		26	26	0	0	yes		hsa-miR-6748-5p		blast	agugggugcaggggggggc	cccucccuguguccacagc	agugggugcaggggggggcugcacccgggccaucgggcucacagccccucccuguguccacagc	chr13:37225979..37226043:+
chr8_37538	5.8	0.79 ± 0.03		34	34	0	0	yes		hsa-miR-4723-5p		blast	cgggggagggagggcggg	cccccucgcccuccccugcc	cgggggagggagggcgggcggccggcggggccccggccucccccccucgcccuccccugcc	chr8:71324502..71324563:+
chr9_39158	5.7	0.79 ± 0.03		2597	2468	0	129	yes		hsa-miR-591		blast	cgaccauggcuguagacuguua	uaacaaucgaaagccacgguu	cgaccauggcuguagacuguuaccuccgguucccacaguaacaaucgaaagccacgguu	chr9:46153531..46153590:+
chr24_19590	5.7	0.79 ± 0.03		25	25	0	0	yes		hsa-miR-423-5p		blast	ggaggggcggcccggccc	gccaccguccccaaccca	ggaggggcggcccggccccggguucuccccagacccuggggaagccuggccaccguccccaaccca	chr24:45853478..45853544:+
chr13_6855	5.7	0.79 ± 0.03		26	26	0	0	yes		hsa-miR-6748-5p		blast	agugggugcaggggggggc	cagcccugcaaacccuggag	cagcccugcaaacccuggaggaggcggugagugggccugcuggagugggugcaggggggggc	chr13:37225936..37225998:+
chr3_25002	5.6	0.79 ± 0.03		15	15	0	0	yes		hsa-miR-658		blast	cgcggaggggccggggcuca	ugccucggccuuucugcauu	ugccucggccuuucugcauuaguucucucugggccgcggaggggccggggcuca	chr3:44133244..44133298:-
chr9_39110	5.6	0.79 ± 0.03		14	14	0	0	yes		hsa-miR-1976		blast	gcuccugcagcuccaccu	gacuggagcugugagccc	gcuccugcagcuccaccuucaggaggcuggccuuccccgggggacuggagcugugagccc	chr9:44580847..44580907:+
chr31_26471	5.6	0.79 ± 0.03		14	14	0	0	yes		hsa-miR-296-5p		blast	ggggcccccacccagccu	gccgggggcugacuuc	gccgggggcugacuuccaggguagccagcucgugugguuccuggcggggcccccacccagccu	chr31:37694089..37694152:+
chr2_15043	5.6	0.79 ± 0.03		21	21	0	0	yes		hsa-miR-30b-3p		blast	gugggaggggcggcggcg	ccaccugaugcucccaccc	gugggaggggcggcggcgggaagggaggggcugggugaccugacgcuccucuccugccaccugaugcucccaccc	chr2:76753705..76753780:-
chr9_40230	5.6	0.79 ± 0.03		14	14	0	0	yes		hsa-miR-6880-5p		blast	agguggagcugcaggagc	ucacagcuccaguccccc	ucacagcuccagucccccggggaaggccagccuccugaagguggagcugcaggagc	chr9:44580847..44580903:-
chr20_15682	5.6	0.79 ± 0.03		16	16	0	0	yes		hsa-miR-3151-5p		blast	uguggggccagggaggggc	cccucucugccccuguaagg	uguggggccagggaggggcuaucaggauuccccugauagaucccucucugccccuguaagg	chr20:45467261..45467322:+
chr21_17576	5.6	0.79 ± 0.03		15	15	0	0	yes		hsa-miR-92a-2-5p		blast	ggguggggcggaggaggg	cuccugcugccugccag	cuccugcugccugccagccccaggguaggggaguggguggggcggaggaggg	chr21:40303478..40303530:-
chr26_21004	5.6	0.79 ± 0.03		81	81	0	0	yes		hsa-miR-4757-5p		blast	uggccucugagggugaccugg	agugccaccucagaggccuca	uggccucugagggugaccugggaacccucuugccugccccagugccaccucagaggccuca	chr26:6086806..6086867:+
chr29_23704	5.6	0.79 ± 0.03		54	27	0	27	yes		hsa-miR-3154		blast	gagaagggaggccaccag	cugguggccucccuucuc	cugguggccucccuucucccacugccugccuggugagaagggaggccaccag	chr29:11075528..11075580:+
chrX_41656	5.6	0.79 ± 0.03		716	716	0	0	yes		hsa-miR-4530		blast	accagcagaggcuuggagcag	guuccaagcagcugucugcuuc	guuccaagcagcugucugcuuccagaguccuacagccccgaaccagcagaggcuuggagcag	chrX:32945420..32945482:-
chr30_25812	5.6	0.79 ± 0.03		71	71	0	0	yes		hsa-miR-3166		blast	ggcagacagcuccuggggguc	ccaccggacacgagcugaccgcccu	ggcagacagcuccugggggucccuucuccgagccugggccaccggacacgagcugaccgcccu	chr30:37539864..37539927:+
chr5_32810	5.6	0.79 ± 0.03		17	17	0	0	yes		hsa-miR-4522		blast	ugacucuggucucgcccccuac	ggguguggggagguccagggcggg	ggguguggggagguccagggcggggguugggagcuggggaccuagggaccugacccuugacucuggucucgcccccuac	chr5:32564808..32564887:-
chr10_3254	5.6	0.79 ± 0.03		23	23	0	0	yes		hsa-miR-7977		blast	cucccagcuggucauuaauccu	gaauuaauggcuggcugggaggc	gaauuaauggcuggcugggaggcagagccaagggccacugguuccucccagcuggucauuaauccu	chr10:8382380..8382446:-
chr20_16379	5.5	0.79 ± 0.03		45	43	0	2	yes		hsa-miR-7113-5p		blast	uccagggaggucaggucaga	ucugcccaccccucccuggucc	uccagggaggucaggucagagcuggaguugaccuugcucugcccaccccucccuggucc	chr20:41832799..41832858:-
chr14_8143	5.5	0.79 ± 0.03		31	31	0	0	yes		hsa-miR-455-3p		blast	ccaguccagcugccccggcac	gcuggggcagcaccuggag	gcuggggcagcaccuggagcuuccucagagcucauccccaguccagcugccccggcac	chr14:45001575..45001633:+
chr9_39239	5.5	0.79 ± 0.03		73	73	0	0	yes		hsa-miR-6814-5p		blast	ucccaaggccugacacagcuc	gcuguguccagccucgguuug	gcuguguccagccucgguuugcagagacagcucaucccaaggccugacacagcuc	chr9:49018360..49018415:+
chr14_8149	5.5	0.79 ± 0.03		31	31	0	0	yes		hsa-miR-455-3p		blast	ccaguccagcugccccggcac	gcuggggcagcaccuggag	gcuggggcagcaccuggagcuuccucagagcucauccccaguccagcugccccggcac	chr14:45167493..45167551:+
chr15_8724	5.5	0.79 ± 0.03		27	27	0	0	yes		hsa-miR-22-5p		blast	uguucuucugcgcccuug	ggggguggggggcauc	uguucuucugcgcccuugccccaaacgggagcuucaggaaaaagaagagcccuugguggggggugggggguggggggcauc	chr15:7613581..7613662:+
chrX_40651	5.5	0.79 ± 0.03		17	17	0	0	yes		hsa-miR-4460		blast	uuagugguaccauugaaaugac	cauuucagugauucuacuaaau	cauuucagugauucuacuaaaucuaacuggaugaagauuuagugguaccauugaaaugac	chrX:14697621..14697681:+
chr28_23552	5.5	0.79 ± 0.03		39	39	0	0	yes		hsa-miR-486-3p		blast	cggggcagggggguugggg	uggggcaugggccucggc	uggggcaugggccucggcccaagcccugucaguggggagggaagugggccggggcagggggguugggg	chr28:32450870..32450938:-
chr4_31130	5.5	0.79 ± 0.03		13	13	0	0	yes		hsa-miR-6742-3p		blast	uccugggucugcugcuuccucagug	gugagugagccggacccagcaaggu	gugagugagccggacccagcaaggucagugacuugugaguggcuccugggucugcugcuuccucagug	chr4:39521098..39521166:-
chr21_17006	5.5	0.79 ± 0.03		12	12	0	0	yes		hsa-miR-6736-3p		blast	gcagcuccagggggccuggca	ccaggcccagcuggagcauag	gcagcuccagggggccuggcagaagcacugagcggccaggcccagcuggagcauag	chr21:25901746..25901802:+
chr24_19486	5.5	0.79 ± 0.03		18	18	0	0	yes		hsa-miR-491-5p		blast	uguggggagggaagggacgcau	gaccccacccuccccacagc	uguggggagggaagggacgcauagacaacucacaccuguccugaccccacccuccccacagc	chr24:33148314..33148376:+
chr9_39089	5.5	0.79 ± 0.03		127	127	0	0	yes		hsa-miR-600		blast	acuuacaguauaugaugauaucc	acaucaucuauacuguaguau	acaucaucuauacuguaguaucuugucgcaaacuuacaguauaugaugauaucc	chr9:43031039..43031093:+
chr9_38801	5.4	0.79 ± 0.03		12	12	0	0	yes		hsa-miR-631		blast	agaccuggccucucacuacccca	gggcggugggaagcuggccuca	gggcggugggaagcuggccucagagccugagaccuggccucucacuacccca	chr9:23524556..23524608:+
chr31_26646	5.4	0.79 ± 0.03		15	15	0	0	yes		hsa-miR-3192-3p		blast	uucugaucuuuucccucccu	ggaggggcaagacaagagaa	ggaggggcaagacaagagaaccccgacuuuuagcaaauccacaauacauuuucugaucuuuucccucccu	chr31:30210212..30210282:-
chr5_31756	5.4	0.79 ± 0.03		17	17	0	0	yes		hsa-miR-3150a-3p		blast	uuggggagguggggaguggcuu	gucgccaugcacauccucaaca	uuggggagguggggaguggcuucaaggucgccaugcacauccucaaca	chr5:32191881..32191929:+
chr1_319	5.4	0.79 ± 0.03		26	26	0	0	yes		hsa-miR-6825-5p		blast	gggggagggaggggcuuu	cuccccaccccaccccca	cuccccaccccacccccagcucuggcgacugcacugacugcaccuugcccuggggggagggaggggcuuu	chr1:49205443..49205513:+
chrX_41132	5.4	0.79 ± 0.03		13	13	0	0	yes		hsa-miR-1911-5p		blast	ugaguaccgccaugucuguuggg	caccaggcauuguggucucugc	ugaguaccgccaugucuguugggcguccacuaucucccaccaggcauuguggucucugc	chrX:87505481..87505540:+
chr5_31476	5.4	0.79 ± 0.03		23	23	0	0	yes		hsa-miR-762		blast	ggggcuggggaggggcau	gaaccccaccccgaagcuccua	ggggcuggggaggggcauguugguaugaaccccaccccgaagcuccua	chr5:3384263..3384311:+
chr7_36683	5.4	0.79 ± 0.03		1514	1514	0	0	yes		hsa-miR-1207-3p		blast	acagcugguugaaggggaccaa	gguuccauuuuaccagcucuag	acagcugguugaaggggaccaaauccauugaagaggcgauuugguuccauuuuaccagcucuag	chr7:66217495..66217559:-
chr20_16466	5.3	0.79 ± 0.03		16	16	0	0	yes		hsa-miR-6887-3p		blast	gccccucccuggccccaca	aggggcagagagggaucua	aggggcagagagggaucuaucaggggaauccugauagccccucccuggccccaca	chr20:45467261..45467316:-
chr12_5866	5.3	0.79 ± 0.03		22	22	0	0	yes		hsa-miR-637		blast	ccugggggugccugguccuc	cucccaggcacccccacccugggg	ccugggggugccugguccuccugccuucuugcucccaggcacccccacccugggg	chr12:68203369..68203424:+
chr6_33626	5.3	0.79 ± 0.03		23	23	0	0	yes		hsa-miR-608		blast	ugggguggcauccugguaagagc	uggccaaggauguucaccccugu	ugggguggcauccugguaagagcagaaagagggugaggcuggccaaggauguucaccccugu	chr6:11087252..11087314:+
chr2_13795	5.3	0.79 ± 0.03		12	12	0	0	yes		hsa-miR-7111-3p		blast	cuccucucguccauggccuu	ggucaccugccgcggagcc	ggucaccugccgcggagccgcacggcauccuugaaucuccucucguccauggccuu	chr2:32235870..32235926:+
chr24_20087	5.3	0.79 ± 0.03		1514	1514	0	0	yes		hsa-miR-1207-3p		blast	acagcugguugaaggggaccaa	gguuccauuuuaccagcuuuag	acagcugguugaaggggaccaaauccauugaacaguugauuugguuccauuuuaccagcuuuag	chr24:46490509..46490573:-
chr19_13126	5.3	0.79 ± 0.03		17	17	0	0	yes		hsa-miR-11399		blast	aucaggucugguucagggagg	ucccugugccaucccuguucu	aucaggucugguucagggaggugugccucugagagcgucuuccucccugugccaucccuguucu	chr19:16908430..16908494:+
chr7_35606	5.3	0.79 ± 0.03		16	12	0	4	no				blast	cccgugcccugcgucugugauga	gcugcgagguggggcugggggau	cccgugcccugcgucugugaugagugggaggaggcgcggccacggcugcgcugcgagguggggcugggggau	chr7:41705564..41705636:+
chr3_25046	5.3	0.79 ± 0.03		23147	23147	0	0	yes		hsa-miR-3529-3p		blast	aacaacaaaaucacuagucuucca	gcagacugggacuuguuguugg	gcagacugggacuuguuguuggaugcagugagacaacaacaaaaucacuagucuucca	chr3:51802453..51802511:-
chr8_37406	5.3	0.79 ± 0.03		13	13	0	0	yes		hsa-miR-431-5p		blast	ugucuugcaggccgucaugca	caggucgucuugcagggcuuc	ugucuugcaggccgucaugcaggccacacugacgguaacguugcaggucgucuugcagggcuuc	chr8:69102957..69103021:+
chr1_1846	5.3	0.79 ± 0.03		14	14	0	0	yes		hsa-miR-6873-3p		blast	uucucucuucccacccccagg	aggggguugggggggucugggauug	aggggguugggggggucugggauuggcuggccucuuuucauucucucuucccacccccagg	chr1:103062173..103062234:-
chr20_16409	5.3	0.79 ± 0.03		11	11	0	0	yes		hsa-miR-661		blast	agccugggguggguguggcg	cugcucgccccagccccc	agccugggguggguguggcggguagguccuaggcuguccccgcugcucgccccagccccc	chr20:43868451..43868511:-
chr18_12905	5.3	0.79 ± 0.03		10	10	0	0	yes		hsa-miR-937-3p		blast	auccgcgcccccggcccaagggc	ccggggccccgggcgcgggggg	auccgcgcccccggcccaagggcuggugaacggguccggggccccgggcgcgggggg	chr18:51621635..51621692:-
chrX_40994	5.3	0.79 ± 0.03		19	13	0	6	no				blast	uauugccaagaugucgcuuucu	caagcugacucuggacaagcu	uauugccaagaugucgcuuucuaacaagcugacucuggacaagcu	chrX:60374844..60374889:+
chr20_15534	5.2	0.79 ± 0.03		11	11	0	0	yes		hsa-miR-486-3p		blast	uggggcagaggugugggg	cuacccaccugccccaca	uggggcagagguguggggccccagccugacuuggcccuacccaccugccccaca	chr20:40057657..40057711:+
chr28_23344	5.2	0.79 ± 0.03		14	14	0	0	yes		hsa-miR-3064-5p		blast	ucuggcugcuauggcccccucc	gaggugccauucugagggccaagagu	gaggugccauucugagggccaagaguuugauuaugugucacucuggcugcuauggcccccucc	chr28:11089081..11089144:-
chr8_38209	5.2	0.79 ± 0.03		13	13	0	0	yes		hsa-miR-6089		blast	agaggccgaccguguauugug	ccacgggcagccucucc	agaggccgaccguguauugugcgucaugaugaaugcgaacgcgccacgggcagccucucc	chr8:69294880..69294940:-
chrX_41734	5.2	0.79 ± 0.03		1198	1198	0	0	yes		hsa-miR-342-3p		blast	acucacaccuagguuccaaggauu	uccuugaauagguguguugc	uccuugaauagguguguugcaccgaaauagcacucacaccuagguuccaaggauu	chrX:42780368..42780423:-
chr25_20687	5.2	0.79 ± 0.03		19	19	0	0	yes		hsa-miR-1299		blast	uucuggaaucccagcaggccuc	ggccugcugguuuccggcugg	uucuggaaucccagcaggccucuguuuguagagaacaggagacugucaugguaacagcuagauggccugcugguuuccggcugg	chr25:29986361..29986445:-
chr8_38273	5.2	0.79 ± 0.03		4859	4859	0	0	yes		hsa-miR-4460		blast	cuagugguccuaaacauuuca	aacuguuaagaaccacuggac	cuagugguccuaaacauuucacaauugcgcuacagaacuguugaacuguuaagaaccacuggac	chr8:71774259..71774323:-
chr18_12771	5.2	0.79 ± 0.03		14	14	0	0	yes		hsa-miR-383-3p		blast	acagcacuggucacacccucau	caugguguccuucagguugucc	acagcacuggucacacccucauggccuggcuggugguaccgcuuggucaugguguccuucagguugucc	chr18:45198590..45198659:-
chr28_23382	5.2	0.79 ± 0.03		11	11	0	0	yes		hsa-miR-629-3p		blast	cuucucccugcugucucucag	gggacacaccugggaggugag	gggacacaccugggaggugaggugccuggcugugcccuucucccugcugucucucag	chr28:14227440..14227497:-
chr21_17575	5.2	0.79 ± 0.03		15	15	0	0	yes		hsa-miR-92a-2-5p		blast	ggguggggcggaggaggg	cuccucucagacccuaccagu	ggguggggcggaggagggaguugcugggugcuggggcuuuccaaacauauaugggcgccuccuccucucagacccuaccagu	chr21:40303414..40303496:-
chr12_5631	5.2	0.79 ± 0.03		20130	20111	0	19	yes		hsa-miR-2115-5p		blast	agcuuccagucgaggauguuuaca	ugcaaacauccgacugaaag	ugcaaacauccgacugaaagcccaucuguggcuucacagcuuccagucgaggauguuuaca	chr12:33783895..33783956:+
chr6_33706	5.2	0.79 ± 0.03		11	11	0	0	yes		hsa-miR-1205		blast	ucugcaggggccgggcugugugc	accgcccggccccccugcagcug	ucugcaggggccgggcugugugcaaacaugacgagguaccgcccggccccccugcagcug	chr6:15456843..15456903:+
chr26_21301	5.1	0.79 ± 0.03		4070	4070	0	0	yes		hsa-miR-873-5p		blast	ucaggaacugccuuucucucca	gaggaaagccagccccugggg	gaggaaagccagccccuggggaggggaccaucaggaacugccuuucucucca	chr26:29296017..29296069:+
chr14_8268	5.1	0.79 ± 0.03		88	88	0	0	yes		hsa-miR-3679-3p		blast	uuucccccccccaccccc	ggguaaggaggaggggggugg	ggguaaggaggagggggguggggcacaccugaccaagagcauuucccccccccaccccc	chr14:5108599..5108658:-
chr28_22940	5.1	0.79 ± 0.03		14	14	0	0	yes		hsa-miR-370-3p		blast	uccugcuggcucuggaagc	gucuagaaagccagucacgcu	uccugcuggcucuggaagcggcuguuaaggacacuggugcgguaccaaaccgccgucuagaaagccagucacgcu	chr28:4697729..4697804:+
chr24_19934	5.1	0.79 ± 0.03		12	12	0	0	yes		hsa-miR-4722-3p		blast	uccugccauccccagcuc	ggugggguacagggagg	ggugggguacagggagguggagacauucagcuccugccauccccagcuc	chr24:32644791..32644840:-
chr19_13378	5.1	0.79 ± 0.03		17	17	0	0	yes		hsa-miR-7113-3p		blast	ccucccugaaccagaccugau	cagggauggcacagggaggaa	cagggauggcacagggaggaagacgcucucagaggcacaccucccugaaccagaccugau	chr19:16908430..16908490:-
chr6_34001	5.1	0.79 ± 0.03		11	11	0	0	yes		hsa-miR-7109-5p		blast	cuggggggccacagcaugccu	acagcugaggccccgcuggcc	acagcugaggccccgcuggccaccugcuggggggccacagcaugccu	chr6:38745105..38745152:+
chr15_9183	5.1	0.79 ± 0.03		56	56	0	0	yes		hsa-miR-6881-3p		blast	guccucuugaguccugaugggu	ucuucuggagcaagaggaagc	guccucuugaguccugauggguuuagugagagaagcucuucuggagcaagaggaagc	chr15:3645321..3645378:-
chr9_38763	5.1	0.79 ± 0.03		27	27	0	0	yes		hsa-miR-938		blast	agcccuuauucugacccccaaa	uggaggacagauaaagggcuuc	uggaggacagauaaagggcuucuuauucucuccaagguuaagagcccuuauucugacccccaaa	chr9:22412453..22412517:+
chr31_26548	5	0.79 ± 0.03		115051	115051	0	0	yes		hsa-miR-125b-2-3p		blast	ucacaaguuagggucucaggga	ccaagagccugacuugugaug	ccaagagccugacuugugauguuacuaaaauaccucacaaguuagggucucaggga	chr31:13304979..13305035:-
chr23_18527	5	0.79 ± 0.03		13	13	0	0	yes		hsa-miR-363-5p		blast	uggguggaacacagcagcag	guugcugguucgugcccauc	guugcugguucgugcccaucaggauacccagcgccguacaucuauggguggaacacagcagcag	chr23:10566524..10566588:+
chr7_36229	5	0.79 ± 0.03		14	14	0	0	yes		hsa-miR-491-3p		blast	auuaugcagccuguucuc	gugacagugcugauagggc	auuaugcagccuguucucaugagcggugggagugggucauugcuaggagugacagugcugauagggc	chr7:21799384..21799451:-
chr8_37463	5	0.79 ± 0.03		80	80	0	0	yes		hsa-miR-655-3p		blast	auaauacaugguuaaccucuuu	agagguuauccguguucuguuc	agagguuauccguguucuguucgcuucauucgccaugaauaauacaugguuaaccucuuu	chr8:69278523..69278583:+
chr34_27815	5	0.79 ± 0.03		15	15	0	0	yes		hsa-miR-4674		blast	augggcucggcugcacguuuggc	cugugcuaccggcccauac	augggcucggcugcacguuuggcugcaaagagccugugcuaccggcccauac	chr34:7606752..7606804:-
chr5_33213	5	0.79 ± 0.03		22	22	0	0	yes		hsa-miR-4641		blast	ugcccaugcccuugcucaccu	gugugaagucuguggguucc	ugcccaugcccuugcucaccugacccugucccccaggugugaagucuguggguucc	chr5:63839412..63839468:-
chr31_26434	5	0.79 ± 0.03		39	39	0	0	yes		hsa-miR-670-3p		blast	uuuccucacagugugggucugug	caguaccgcagcugugagcaacag	uuuccucacagugugggucugugaugaagucccaguuaacaguaccgcagcugugagcaacag	chr31:32635979..32636042:+
chr16_10252	4.9	0.51 ± 0.05		72	72	0	0	yes		hsa-miR-3064-5p		blast	acuggcugggaggaggaagguugc	cuccauuccccacuccagcuauguca	cuccauuccccacuccagcuaugucagauauagacuccuagacuggcugggaggaggaagguugc	chr16:20758529..20758594:-
chr6_34594	4.9	0.51 ± 0.05		20	20	0	0	yes		hsa-miR-4494		blast	ccagacuggugcagcacag	gaggcugcucaacaguguggcu	gaggcugcucaacaguguggcuggccacaugccucgagcgaggaacagccagacuggugcagcacag	chr6:16559964..16560031:-
chr1_1370	4.9	0.51 ± 0.05		9	7	0	2	no		hsa-miR-218-1-3p		blast	gugguuccaccagacagcac	cugggggccagggcuguga	cugggggccagggcugugauccccuucugcaucccaucggcgaugccgggguacauggugguuccaccagacagcac	chr1:48493750..48493827:-
chr20_15797	4.9	0.51 ± 0.05		25	25	0	0	yes		hsa-miR-6515-3p		blast	ucucuucagagcguuuacuuu	aguggaggcauccagcuagggggg	aguggaggcauccagcuagggggggcagggagugggaaccucugcuccaucucuucagagcguuuacuuu	chr20:50951770..50951840:+
chr21_16999	4.8	0.51 ± 0.05		20	20	0	0	yes		hsa-miR-544b		blast	uccugaggaggagggagagu	ccaaccauccaccugggcca	ccaaccauccaccugggccaguuccugaggaggagggagagu	chr21:25560272..25560314:+
chr8_37483	4.8	0.51 ± 0.05		143	143	0	0	yes		hsa-miR-656-3p		blast	aauauuauacagucaaccucu	agguugccugugagguguuca	agguugccugugagguguucacuuucuauacgaugaauauuauacagucaaccucu	chr8:69295122..69295178:+
chr19_13411	4.8	0.51 ± 0.05		18	18	0	0	yes		hsa-miR-889-5p		blast	aauggcuggguaacuggggaau	uccucagcuucccaccaucuu	aauggcuggguaacuggggaaucagagaacuggaaagagcuggaucuccucagcuucccaccaucuu	chr19:23323238..23323305:-
chr20_16133	4.7	0.51 ± 0.05		9	9	0	0	yes		hsa-miR-10392-3p		blast	ucggccccuccccgcggcggg	gggcgcggggugggggugggg	ucggccccuccccgcggcgggcgauuccuggacgccgggcgcggggugggggugggg	chr20:12648253..12648310:-
chr1_823	4.7	0.51 ± 0.05		7460	7433	3	24	yes		hsa-miR-4434		blast	gggagaaguccucaucacuggcca	guggagucaucucauaguca	guggagucaucucauagucaggaaacucgaauacaagugggagaaguccucaucacuggcca	chr1:107011805..107011867:+
chr2_14816	4.6	0.51 ± 0.05		12	12	0	0	yes		hsa-miR-6759-3p		blast	agaccuuucugcccagcccaga	ugugcugggugagagaguggaccucu	ugugcugggugagagaguggaccucuggccuuaggagcugagaccuuucugcccagcccaga	chr2:59033166..59033228:-
chr1_103	4.6	0.51 ± 0.05		2086	2027	0	59	yes		hsa-miR-21-3p		blast	aaacaccauugucacacucca	uuuagugugauaauggcguuug	uuuagugugauaauggcguuugauaguuuggacacaaacaccauugucacacucca	chr1:17593859..17593915:+
chr19_13418	4.6	0.51 ± 0.05		55	55	0	0	yes		hsa-miR-642a-5p		blast	cucccucugcuucacuuga	agaagcagcagcagaguu	agaagcagcagcagaguuuauugauacaccucuccacucccucugcuucacuuga	chr19:27195691..27195746:-
chr12_5454	4.6	0.51 ± 0.05		16	16	0	0	yes		hsa-miR-650		blast	aggaggcaggcugauggug	ccucacccgggauccuac	aggaggcaggcugauggugauugcaccucacccgggauccuac	chr12:5221098..5221141:+
chr5_32820	4.6	0.51 ± 0.05		11	11	0	0	yes		hsa-miR-28-5p		blast	caggagcucgcccccaucc	gcaggggcggguucagacagug	gcaggggcggguucagacagugaaugugguaugaagaaauacaugcaucacagcacaggagcucgcccccaucc	chr5:32752368..32752442:-
chr34_27984	4.6	0.51 ± 0.05		31	31	0	0	yes		hsa-miR-6513-5p		blast	uuugggaugaggccugacgauu	uaguugggcccuagcccagaau	uaguugggcccuagcccagaauuuccaguucaguuauuuugggaugaggccugacgauu	chr34:32819968..32820027:-
chr6_34873	4.5	0.51 ± 0.05		19	19	0	0	yes		hsa-miR-30b-3p		blast	augggaggaggaaacgcac	gcacuucuccaucu	augggaggaggaaacgcacaucaugcacuucuccaucu	chr6:38820199..38820237:-
chr1_1094	4.5	0.51 ± 0.05		50	50	0	0	yes		hsa-miR-6867-5p		blast	ggugugugcaugagcgug	ugacuauguaugacugu	ugacuauguaugacugugugaguuacauggugugugcaugagcgug	chr1:4165241..4165287:-
chr1_2158	4.5	0.51 ± 0.05		21	21	0	0	yes		hsa-miR-26b-3p		blast	ucuguucuugguccggaagauu	ucuucacgacagaacagagc	ucuucacgacagaacagagcagacaaaucuguucuugguccggaagauu	chr1:119045031..119045080:-
chr37_29705	4.5	0.51 ± 0.05		10	10	0	0	yes		hsa-miR-3692-5p		blast	ucugcuggcccugcaccag	cgugcagggccucucuggcacccc	ucugcuggcccugcaccagugcacugagacccuuauacagcccgugcagggccucucuggcacccc	chr37:25257591..25257657:-
chr5_31952	4.5	0.51 ± 0.05		10	10	0	0	yes		hsa-miR-185-3p		blast	aggggcuggauccaggga	ccuggaccuggcccgggu	ccuggaccuggcccggguaaggggcuggauccaggga	chr5:41682170..41682207:+
chr6_34874	4.4	0.51 ± 0.05		19	19	0	0	yes		hsa-miR-30b-3p		blast	augggaggaggaaacgcac	gcacuucuccaucu	augggaggaggaaacgcacaucaugcacuucuccaucu	chr6:38820199..38820237:-
chr1_1568	4.4	0.51 ± 0.05		23319	23319	0	0	yes		hsa-miR-3529-3p		blast	aacaacaaaaucacuagucuucca	gcagacugugauuuguugucga	gcagacugugauuuguugucgauuuaguuaucuaaaaacaacaaaaucacuagucuucca	chr1:75509764..75509824:-
chr30_25781	4.4	0.51 ± 0.05		19	15	0	4	no				blast	gcuggcuuccaggaucuca	gaucaccucgagccacca	gaucaccucgagccaccaugaugccaucgcuggcuuccaggaucuca	chr30:35719787..35719834:+
chrX_40887	4.3	0.51 ± 0.05		73	73	0	0	yes		hsa-miR-545-3p		blast	ucagcaaaacaggcaaacggag	ccauuugcuuguuuuucugaga	ccauuugcuuguuuuucugagaaugagucaaaagaacaucagcaaaacaggcaaacggag	chrX:49313396..49313456:+
chrX_41284	4.3	0.51 ± 0.05		5138	5138	0	0	yes		hsa-miR-4328		blast	ucaguuuugcauggauuugcaca	ugcaaaccugcaaaacuaacc	ucaguuuugcauggauuugcacagcccuauaugcacaaguacgcugaaaugcaaaccugcaaaacuaacc	chrX:104895960..104896030:+
chr17_10655	4.3	0.51 ± 0.05		14	14	0	0	yes		hsa-miR-4520-3p		blast	uuggacaggugggucaaucucag	gggauggaacacagcaaaugucuaaua	gggauggaacacagcaaaugucuaauaucugaucccaauucagcuauaauuuggacaggugggucaaucucag	chr17:21591336..21591409:+
chr14_8496	4.2	0.51 ± 0.05		12	12	0	0	yes		hsa-miR-1238-5p		blast	gugaguggcugagaagacuggc	caacuucuacaaauacucuacuuccaa	caacuucuacaaauacucuacuuccaacaggaacuuucuucuguugugaguggcugagaagacuggc	chr14:43126647..43126714:-
chr6_33499	4.2	0.51 ± 0.05		9	9	0	0	yes		hsa-miR-6791-3p		blast	ugccuccugccaccccccgcag	ccggggggcaaagggguaag	ccggggggcaaagggguaagccccgagccucaggggucuugccuccugccaccccccgcag	chr6:5597455..5597516:+
chr22_18295	4.2	0.51 ± 0.05		1010	1010	0	0	yes		hsa-miR-4328		blast	ucaguuuugcauagauuugcaca	ugcaacuaugcaaaacuaaca	ucaguuuugcauagauuugcacaacuacauucuucuuguagugcaacuaugcaaaacuaaca	chr22:42478293..42478355:-
chr1_771	4.2	0.51 ± 0.05		10	10	0	0	yes		hsa-miR-7106-5p		blast	agggaggaggugacugggga	cugggggccuguacucuug	cugggggccuguacucuuggaucugagggcagaagggucugagggaggaggugacugggga	chr1:105391759..105391820:+
chr4_31157	4.2	0.51 ± 0.05		31500	31500	0	0	yes		hsa-miR-103b		blast	ucauagcccuguacaaugcugcu	cagcacuguaaagaagccgaag	ucauagcccuguacaaugcugcuugauccauaugcaacaaggcagcacuguaaagaagccgaag	chr4:43182873..43182937:-
chr37_29706	4.2	0.51 ± 0.05		10	10	0	0	yes		hsa-miR-3692-5p		blast	ucugcuggcccugcaccag	gguaaaggugguggagg	gguaaaggugguggagguguacuucugugagcgcugugagcagagcuucgcagagcccacucugcuggcccugcaccag	chr37:25257638..25257717:-
chr6_34866	4.1	0.51 ± 0.05		22	22	0	0	no		hsa-miR-3714		blast	gaaggcagggcccccgcu	cgggccugacccuguggcuuc	gaaggcagggcccccgcuccccgggccugacccuguggcuuc	chr6:38716131..38716173:-
chr2_14187	4	0.51 ± 0.05		23	23	0	0	yes		hsa-miR-762		blast	ggggcuggggaggggcau	cacuguccucagauaugcuccua	cacuguccucagauaugcuccuaaaauggggcuggggaggggcau	chr2:72758226..72758271:+
chr25_20363	4	0.51 ± 0.05		11	11	0	0	yes		hsa-miR-6829-5p		blast	ggggcugcagguacuuagg	caaggcuugccugcuccug	caaggcuugccugcuccugagguagcaggggcugcagguacuuagg	chr25:37626946..37626992:+
chr10_3451	4	0.51 ± 0.05		10	10	0	0	yes		hsa-miR-2861		blast	agggccuguaguaucuaacuccacu	aggggcuagacacucaggcacuag	agggccuguaguaucuaacuccacuccucaagggcaggggcuagacacucaggcacuag	chr10:24665013..24665072:-
chr22_17971	3.9	0.00 ± 0.00		16	16	0	0	yes		hsa-miR-4679		blast	ucugugaugagaaccuuu	aguguucuguacauagucc	aguguucuguacauaguccuucacuuacauguuaagucacaccucuuugugugugggggaggagucugugaugagaaccuuu	chr22:53269141..53269223:+
chr5_31981	3.9	0.00 ± 0.00		19	19	0	0	yes		hsa-miR-7515		blast	agaagggaagaagaaggaa	ucuucuucuaccuuguauc	ucuucuucuaccuuguaucacaaaugauuuaccaauaaaugcucaugaaggaagaagggaagaagaaggaa	chr5:43565006..43565077:+
chr23_18785	3.9	0.00 ± 0.00		8	8	0	0	yes		hsa-miR-668-5p		blast	ugcgccuccgccccccgcucg	aggggggggcggggagcagc	aggggggggcggggagcagcggggaaagaacagcugcgccuccgccccccgcucg	chr23:47501927..47501982:+
chr19_13280	3.8	0.00 ± 0.00		26	23	0	3	no				blast	gaugugcgccagagauag	cucuccaagcauguugcu	gaugugcgccagagauaggcauucuccucuccaagcauguugcu	chr19:49760324..49760368:+
chr9_40196	3.8	0.00 ± 0.00		29	29	0	0	yes		hsa-miR-1237-3p		blast	uccuucuggaugaacaag	ugauuuuucagauggaga	ugauuuuucagauggagaauauccuucuggaugaacaag	chr9:42814736..42814775:-
chr2_14653	3.8	0.00 ± 0.00		9	9	0	0	yes		hsa-miR-4324		blast	gccugagagugagcaccucuuu	agaggcccuuacuuucaggacu	gccugagagugagcaccucuuuagcacuucuuuaaauuuugcaucuuuaaagaggcccuuacuuucaggacu	chr2:37910980..37911052:-
chr3_24563	3.8	0.00 ± 0.00		8	8	0	0	yes		hsa-miR-647		blast	auggcugcagcccgggcgcacg	ugucccgggcucuuuccuuggccggcu	ugucccgggcucuuuccuuggccggcuucuauggcugcagcccgggcgcacg	chr3:68308128..68308180:+
chr4_31351	3.8	0.00 ± 0.00		11	11	0	0	yes		hsa-miR-1269a		blast	cuggacuguccugcuuuu	aagucauauguucagga	cuggacuguccugcuuuuaacacuggaagucauauguucagga	chr4:68489602..68489645:-
chr9_40562	3.8	0.00 ± 0.00		12	12	0	0	yes		hsa-miR-330-5p		blast	gcucugggugagggguggggga	cuguauuuauugcugggagaag	cuguauuuauugcugggagaaggcugaggguggggggagaugaucaugugugcccaggguuggugggaagcucugggugagggguggggga	chr9:60235380..60235471:-
chr10_3535	3.8	0.00 ± 0.00		9	9	0	0	yes		hsa-miR-663b		blast	gguggccccccucugcccau	gggcggaguggggucugugu	gguggccccccucugcccauccaucugucugugggcggaguggggucugugu	chr10:26972812..26972864:-
chr20_15895	3.8	0.00 ± 0.00		23122	23122	0	0	yes		hsa-miR-3529-3p		blast	aacaacaaaaucacuagucuucca	gaagcugugacuuguugucau	gaagcugugacuuguugucauaguacaucagaacaacaaaaucacuagucuucca	chr20:54993208..54993263:+
chr2_13987	3.7	0.00 ± 0.00		22	20	0	2	no				blast	uugcugaauagaguuaaggaac	uuccuggcucuuuaugcugcac	uuccuggcucuuuaugcugcacagcugacauugugccauucugcuguugcugaauagaguuaaggaac	chr2:58111487..58111555:+
chr7_35240	3.7	0.00 ± 0.00		8	8	0	0	yes		hsa-miR-153-5p		blast	ucauuuuugccuccuacugcca	ucaguaggaggcaaaaaugaaa	ucauuuuugccuccuacugccacuccgaccuuucuugguuggugacucaguaggaggcaaaaaugaaa	chr7:4649232..4649300:+
chr25_20488	3.7	0.00 ± 0.00		8	8	0	0	yes		hsa-miR-221-5p		blast	cccuggcagaaggacgaggacgc	gcccguaguguagggucagggga	cccuggcagaaggacgaggacgcagacacgcccguaguguagggucagggga	chr25:50548810..50548862:+
chr13_6775	3.7	0.00 ± 0.00		27477	27477	0	0	yes		hsa-miR-8077		blast	agcugaguguaggauguuuaca	uaaacauccaccucccagccaa	uaaacauccaccucccagccaauccauguacuacagcugaguguaggauguuuaca	chr13:30906041..30906097:+
chrX_42142	3.7	0.00 ± 0.00		19	19	0	0	yes		hsa-miR-4640-5p		blast	ugggccaggaaaaaaaaa	cauuuuuccugguaacuucaaa	cauuuuuccugguaacuucaaauuccaucaauaccuuuccaucuggcagaggucugugguggugugggccaggaaaaaaaaa	chrX:100067675..100067757:-
chr2_14531	3.7	0.00 ± 0.00		51	51	0	0	no		hsa-miR-3180-3p		blast	cggggcgggggggggugggg	cggccgggccuccugcccacaggc	cggggcgggggggggugggggaggaccaucaggaugccuuccaggaggaugaacggccgggccuccugcccacaggc	chr2:24944557..24944634:-
chr31_26572	3.6	0.00 ± 0.00		77386	77386	0	0	yes		hsa-miR-5195-5p		blast	aaccccuaucacgauuagcauuaa	aaugcuaacauguaggagucag	aaugcuaacauguaggagucagucggagguaaaaaccccuaucacgauuagcauuaa	chr31:21078767..21078824:-
chr10_3606	3.6	0.00 ± 0.00		8	8	0	0	yes		hsa-miR-4772-5p		blast	agaucaggugggacagugagaca	gcucacugcccugccugauguca	gcucacugcccugccugaugucaucgugggaggugguugcaggugugagaucaggugggacagugagaca	chr10:31414210..31414280:-
chr30_25722	3.6	0.00 ± 0.00		139	139	0	0	yes		hsa-miR-2115-3p		blast	aaucagaaguuccacaaaauca	aaguggaauuucaucacauuaa	aaucagaaguuccacaaaaucauguguuucagaaacacggaccaugaaguggaauuucaucacauuaa	chr30:30768163..30768231:+
chr9_40367	3.6	0.00 ± 0.00		8	8	0	0	yes		hsa-miR-5699-5p		blast	ugccccaaauccaccucucuca	gguggcugggccugggggccgg	ugccccaaauccaccucucucagcaacaccccgacccgggaggcaaggccucccuuggggagcugguggcugggccugggggccgg	chr9:49332331..49332417:-
chr9_39725	3.6	0.00 ± 0.00		22	22	0	0	yes		hsa-miR-4687-3p		blast	uggcuguuguggugugcaaaacuc	auuuugccacacugcaacaccuua	uggcuguuguggugugcaaaacuccguacauugcuauuuugccacacugcaacaccuua	chr9:12301858..12301917:-
chr20_15583	3.6	0.00 ± 0.00		28	28	0	0	yes		hsa-miR-4515		blast	aggacugggggagggacag	guuugucucucuugggucuugg	guuugucucucuugggucuuggguggaguuaacauacaccauaggacugggggagggacag	chr20:42388946..42389007:+
chr15_8699	3.5	0.00 ± 0.00		8	8	0	0	yes		hsa-miR-889-5p		blast	aauggcuguggagaauccagggu	ccugggccuucgggaaaccauugg	ccugggccuucgggaaaccauuggugaauggcuguggagaauccagggu	chr15:6085430..6085479:+
chr9_39706	3.5	0.00 ± 0.00		9	9	0	0	yes		hsa-miR-185-3p		blast	aggggcugcuggcuggug	cuaguaacagccccaua	cuaguaacagccccauagcugcaauccuuggcaguugcauuuguacugacuggcgggaggguggaacaggggcugcuggcuggug	chr9:11316523..11316608:-
chr14_8299	3.5	0.00 ± 0.00		12	12	0	0	yes		hsa-miR-7855-5p		blast	uuggugaggaaaaaaaaga	caauuuuuccaggcagcaagc	uuggugaggaaaaaaaagagcaauuuuuccaggcagcaagc	chr14:8039378..8039419:-
chr27_22518	3.5	0.00 ± 0.00		13	13	0	0	yes		hsa-miR-6780a-3p		blast	auccucugccagcauccucauca	acaaggagcacugcaucccggagcu	acaaggagcacugcaucccggagcucauccucugccagcauccucauca	chr27:5625421..5625470:-
chr17_10660	3.4	0.00 ± 0.00		12	11	0	1	no				blast	uugcgcggcccgcggcggca	uggagcgggcggagcgcg	uugcgcggcccgcggcggcacggaagccucucuaggugcgcggcgucucuaugguggagcgggcggagcgcg	chr17:21654797..21654869:+
chr3_24976	3.4	0.00 ± 0.00		25	25	0	0	yes		hsa-miR-4530		blast	accagcagcagcucuuccuugau	cagcagaaagcagccaggcuggcca	cagcagaaagcagccaggcuggccagcccggcccaaccccacccagcaccacaaaggccuggcucgaccagcagcagcucuuccuugau	chr3:39955781..39955870:-
chr2_14237	3.4	0.00 ± 0.00		11	11	0	0	yes		hsa-miR-486-3p		blast	uggggcagaggugugggg	ccucccucugccuuucc	ccucccucugccuuuccucucucccuggggcagaggugugggg	chr2:76965366..76965409:+
chr25_20606	3.4	0.00 ± 0.00		12	12	0	0	yes		hsa-miR-6817-3p		blast	ucucucugucucucucuc	gaagagaaugaagaaa	ucucucugucucucucucaaaugaauaaaaagaagagaaugaagaaa	chr25:14333972..14334019:-
chr7_36509	3.4	0.00 ± 0.00		8	8	0	0	yes		hsa-miR-6786-5p		blast	ucgguggggucugcaggu	uucuuugaucucuuucgggg	ucgguggggucugcagguucgagucccaaaacggggaugagcuucuuugaucucuuucgggg	chr7:42972600..42972662:-
chr4_31118	3.4	0.00 ± 0.00		25	25	0	0	yes		hsa-miR-573		blast	gugaagugaugauucagu	ugggcaucauuaaacca	ugggcaucauuaaaccaacuucacaggugaagugaugauucagu	chr4:38741315..38741359:-
chr36_29102	3.3	0.00 ± 0.00		8	8	0	0	yes		hsa-miR-4531		blast	auggagaacccgggguuccuggu	caggguccucgugguccuca	caggguccucgugguccucagggaauugauggagaacccgggguuccuggu	chr36:30597915..30597966:-
chr15_9211	3.3	0.00 ± 0.00		8	8	0	0	yes		hsa-miR-4308		blast	acccuggauucuccacagccauu	ugguuucccgaaggcccaggaaaa	acccuggauucuccacagccauucaccaaugguuucccgaaggcccaggaaaa	chr15:6085426..6085479:-
chr1_1542	3.2	0.00 ± 0.00		13	13	0	0	yes		hsa-miR-140-3p		blast	uaccacagauuuugucccuaaga	ucggggacauuaaugugguuga	ucggggacauuaaugugguugagagagugacuuuuuugcuaccacagauuuugucccuaaga	chr1:71681849..71681911:-
chr8_38187	3.2	0.00 ± 0.00		600	600	0	0	yes		hsa-miR-3681-5p		blast	aaguggaugacccuguacgauu	caggacagggauaaccacucuc	aaguggaugacccuguacgauucgacaugaguaaaacgaacaggacagggauaaccacucuc	chr8:69275491..69275553:-
chr24_19968	3.1	0.00 ± 0.00		8	8	0	0	yes		hsa-miR-770-5p		blast	uccaguacauauucccucccca	gggagagaagagugagcuggaag	gggagagaagagugagcuggaagucaccuccaguacauauucccucccca	chr24:35923510..35923560:-
chr7_35659	3.1	0.00 ± 0.00		7	7	0	0	yes		hsa-miR-6735-3p		blast	uggccuguggcuggaccagggggu	cccaacuccagccucagguucuc	cccaacuccagccucagguucucuuccuguuuuuuuggagcuaaguuugcacgcagccaggguuuuggccuguggcuggaccagggggu	chr7:42474167..42474256:+
chr3_24933	3.1	0.00 ± 0.00		8	8	0	0	yes		hsa-miR-493-5p		blast	uuguacauguggcugucggugcccu	ggcagguaagcugaggucacaaguc	uuguacauguggcugucggugcccugcacugucuggcggucacagaugcagggcagguaagcugaggucacaaguc	chr3:31797343..31797419:-
chr30_26144	3	0.00 ± 0.00		14	14	0	0	yes		hsa-miR-4257		blast	ccagaggugcccuuuuucaa	ugaaaagagcacauccggcc	ugaaaagagcacauccggccaccauuagcaacacuuucacagggccagaggugcccuuuuucaa	chr30:30788088..30788152:-
chr10_3560	3	0.00 ± 0.00		16	12	0	4	no				blast	gucuuguccagagccuuguua	agcgauguccaggaucccgaugaa	agcgauguccaggaucccgaugaaagaggcacccugccucuuggucuuguccagagccuuguua	chr10:28093406..28093470:-
chr26_21180	3	0.00 ± 0.00		8	8	0	0	yes		hsa-miR-330-3p		blast	ccaaagcaggugauccaaaaga	uuuuguacaacugcuucagga	ccaaagcaggugauccaaaagaccuuuuuaauuuaaggaguuuuguacaacugcuucagga	chr26:17569043..17569104:+
chr3_25246	2.9	0.00 ± 0.00		7	7	0	0	yes		hsa-miR-3912-5p		blast	guguccaucguggcucccggagua	cucugugagucaaaggauauua	cucugugagucaaaggauauuaauguguccaucguggcucccggagua	chr3:69334961..69335009:-
chrX_40851	2.9	0.00 ± 0.00		7	7	0	0	yes		hsa-miR-3176		blast	acuggccugacuuucccccccuc	ggaguuuaggguugggcauuu	ggaguuuaggguugggcauuuaggaagucuagacuggccugacuuucccccccuc	chrX:44912672..44912727:+
chr8_37131	2.9	0.00 ± 0.00		8	8	0	0	yes		hsa-miR-1913		blast	ucugcccccaggcucggugcc	ugccguccucugggcccccu	ugccguccucugggcccccuggccugccaccucugcccccaggcucggugcc	chr8:31071061..31071113:+
chr20_16071	2.9	0.00 ± 0.00		7	7	0	0	yes		hsa-miR-5002-3p		blast	ugacugccuguaugcucugcc	cagaggcugugcaggcagcaga	ugacugccuguaugcucugcccucgacaggaagggcggcagaggcugugcaggcagcaga	chr20:3260802..3260862:-
chr17_11308	2.8	0.00 ± 0.00		12	11	0	1	no				blast	ugccgccgcgggccgcgcaa	cgcgcuccgcccgcucca	cgcgcuccgcccgcuccaccauagagacgccgcgcaccuagagaggcuuccgugccgccgcgggccgcgcaa	chr17:21654797..21654869:-
chr25_20808	2.8	0.00 ± 0.00		31	22	0	9	yes				blast	gggccgggcgcccccucuucc	gguggggggggggccgggc	gguggggggggggccgggccgggccgggccgggccgggcgcccccucuucc	chr25:43525090..43525141:-
chr20_16112	2.8	0.00 ± 0.00		12	12	0	0	yes				blast	ccggcccugcccugcggcccg	gggccgcgggagcagggcgggcu	gggccgcgggagcagggcgggcugcgcgccggcgccggcccugcccugcggcccg	chr20:8131578..8131633:-
chr13_6782	2.8	0.00 ± 0.00		7	7	0	0	yes		hsa-miR-4747-5p		blast	ggggaagggagcaugaggau	ccugaggcuccuuucccuuu	ggggaagggagcaugaggaugcucggggcucaccugaggcuccuuucccuuu	chr13:31013529..31013581:+
chr7_36423	2.8	0.00 ± 0.00		7	7	0	0	yes		hsa-miR-483-3p		blast	ccacuccuacgucugauc	ggaggcguuaggagauggaa	ccacuccuacgucugaucccagcuaacccagagguccagaaugcuggggagcagggaggaggcguuaggagauggaa	chr7:41246944..41247021:-
chr16_10009	2.7	0.00 ± 0.00		26	26	0	0	yes				blast	cucgcgccucccgcucccgccu	gcgaggggaggggccggggcgggcg	gcgaggggaggggccggggcgggcgagcgcagggggaggcgagcgcucgcgccucccgcucccgccu	chr16:46903644..46903711:+
chr5_32957	2.7	0.00 ± 0.00		7	7	0	0	yes		hsa-miR-4663		blast	agcugagcugacuugaucucauu	ugagaagguuaagaacagcagg	agcugagcugacuugaucucauuaauucucugaugagaagguuaagaacagcagg	chr5:42226914..42226969:-
chr24_19249	2.6	0.00 ± 0.00		22	22	0	0	yes				blast	cggaggcggcggcggcccagc	ggggccgcggccgcccccgug	ggggccgcggccgcccccgugaggcucuccggaggcggcggcggcccagc	chr24:5085459..5085509:+
chr30_25927	2.6	0.00 ± 0.00		16	16	0	0	yes				blast	cuggggcagaggcgagggcug	gccaacgccgcugccgccagcc	cuggggcagaggcgagggcugaccggccaggccauagugcuccaagagcacggccgccaacgccgcugccgccagcc	chr30:10021901..10021978:-
chr4_31191	2.6	0.00 ± 0.00		15	15	0	0	yes		hsa-miR-2276-3p		blast	gcugcaaggaugaaacag	guuuucauaggguagcuu	gcugcaaggaugaaacagguauguaucuuucaccuguuuaagaagcucaugaacuuacauacaguguuuucauaggguagcuu	chr4:50625542..50625625:-
chr9_38609	2.6	0.00 ± 0.00		124	124	0	0	yes				blast	gcgcggggcgggggcggc	cgccagccccgcacgcgc	cgccagccccgcacgcgccgcggcguccccgggggaggagggcggcccggagcgcggggcgggggcggc	chr9:14905241..14905310:+
chr3_24916	2.6	0.00 ± 0.00		20	20	0	0	yes				blast	cgcgccgcgcggcugcugggggug	ccccgggcccggccggcggcgggca	ccccgggcccggccggcggcgggcagcaggaggaugcgaagcgugcgcgccgcgcggcugcugggggug	chr3:29809970..29810039:-
chr4_30801	2.6	0.00 ± 0.00		7	7	0	0	yes		hsa-miR-3650		blast	ggguguguuugaccgguuccgc	ugcccuccggcaucacauccgu	ugcccuccggcaucacauccgugccauccaccagaacggguguguuugaccgguuccgc	chr4:81395247..81395306:+
chr26_21536	2.6	0.00 ± 0.00		7	7	0	0	yes		hsa-miR-127-3p		blast	ucggaucccacuucugac	ugcugggggaucuggga	ugcugggggaucugggauaucggaucccacuucugac	chr26:8838174..8838211:-
chr13_6937	2.5	0.00 ± 0.00		19	19	0	0	yes				blast	ucaccgcgugccgcccgcccgcagg	ugcgggcggggccgcggcggagg	ugcgggcggggccgcggcggagggcgcaggcuggggcgccgcccugaccucaccgcgugccgcccgcccgcagg	chr13:37927316..37927390:+
chr6_34224	2.5	0.00 ± 0.00		8	8	0	0	yes		hsa-miR-6771-5p		blast	uucgggaguuguauucac	gacugagcugcaaagagca	uucgggaguuguauucacagggucugcccucugacugagcugcaaagagca	chr6:62445008..62445059:+
chr24_19709	2.5	0.00 ± 0.00		22	22	0	0	yes				blast	gcugggccgccgccgccuccg	ggggcggccgcggcccccgccu	gcugggccgccgccgccuccggagagccucacgggggcggccgcggcccccgccu	chr24:5085454..5085509:-
chr13_6636	2.5	0.00 ± 0.00		7	7	0	0	yes		hsa-miR-760		blast	aggcucugggucaaucug	gauucauccaaguuugu	aggcucugggucaaucuguccugcuuuucgcuugacuccuugaggaggugguggaggcauggcugauucauccaaguuugu	chr13:16344002..16344083:+
chr20_15785	2.5	0.00 ± 0.00		14	14	0	0	yes				blast	cugccuggaccccugcucacc	ggggcggggguccugggcuggg	ggggcggggguccugggcuggggcuggccgugcucccugccuggaccccugcucacc	chr20:50760565..50760622:+
chr5_33020	2.4	0.00 ± 0.00		16	8	0	8	yes				blast	cuacaaaacaauggcucucucugc	gcagagagagccauuguuuuguag	gcagagagagccauuguuuuguaggcaaauacuuagccuacaaaacaauggcucucucugc	chr5:47967333..47967394:-
chr1_1830	2.4	0.00 ± 0.00		20	20	0	0	yes				blast	cuucccuguccgcugccguugg	agggcagggggcagggagcugggg	agggcagggggcagggagcugggggccuuuaacccuucccuguccgcugccguugg	chr1:102316024..102316080:-
chr3_24720	2.4	0.00 ± 0.00		142	142	0	0	yes				blast	ggcgcgcgccgccgggucacaguu	gcaaggcccuggcggcgcuuccugccc	gcaaggcccuggcggcgcuuccugcccggaccgugggucuggggcgcgcgccgccgggucacaguu	chr3:688578..688644:-
chr7_36810	2.4	0.00 ± 0.00		43	36	0	7	no		hsa-miR-1470		blast	ucccuccguccccccggcgucccgc	gagacggggcccgggcggagcgg	ucccuccguccccccggcgucccgccgccccugccgcggcgggagacggggcccgggcggagcgg	chr7:80965518..80965583:-
chr2_14554	2.4	0.00 ± 0.00		16	16	0	0	yes				blast	gcuggcggggcucgacucgg	cggcggggcucggcucggcuc	cggcggggcucggcucggcucggcucggcucggcugcgcucggcuggcggggcucgacucgg	chr2:29755076..29755138:-
chr15_9283	2.4	0.00 ± 0.00		18	18	0	0	yes				blast	cggccucggggccccggcgccg	ggaggcgggaggccggaggcggga	cggccucggggccccggcgccgccgcgggaggcgggaggcgggaggccggaggcggga	chr15:13274900..13274958:-
chr10_2809	2.4	0.00 ± 0.00		15	15	0	0	no		hsa-miR-3195		blast	ugcgccggccgcgcuccccgga	cgggggcggggccugcgcggg	cgggggcggggccugcgcgggggcggggccugcgcggcugcgcgggcugcgagcggcgagcugcgccggccgcgcuccccgga	chr10:41718774..41718857:+
chr7_35778	2.4	0.00 ± 0.00		25	25	0	0	yes				blast	ggcucgcggcuccguggcgg	gucccgggaaugagggccuc	ggcucgcggcuccguggcgggcgcugacccagcgcgggagcacagcguccgucccgggaaugagggccuc	chr7:54059186..54059256:+
chr24_19635	2.4	0.00 ± 0.00		2063	2056	0	7	yes				blast	cacucucagguuggacaguccu	cgggcugacgaaccugagacuga	cgggcugacgaaccugagacugaccgcggggacacacucucagguuggacaguccu	chr24:47411219..47411275:+
chrUn_AAEX03025665_43104	2.4	0.00 ± 0.00		43	36	0	7	no		hsa-miR-1470		blast	ucccuccguccccccggcgucccgc	gagacggggcccgggcggagcgg	ucccuccguccccccggcgucccgccgccccugccgcggcgggagacggggcccgggcggagcgg	chrUn_AAEX03025665:3679..3744:-
chr1_754	2.3	0.00 ± 0.00		174	174	0	0	yes				blast	gcgguagcggaagcgguaacug	ggggccgcucccgccacugccg	gcgguagcggaagcgguaacugggcagacggaggauggccgaggggccgcucccgccacugccg	chr1:103250644..103250708:+
chr5_32019	2.3	0.00 ± 0.00		16	8	0	8	yes				blast	cuacaaaacaauggcucucucugc	gcagagagagccauuguuuuguag	gcagagagagccauuguuuuguaggcuaaguauuugccuacaaaacaauggcucucucugc	chr5:47967333..47967394:+
chr15_9093	2.3	0.00 ± 0.00		7	7	0	0	yes		hsa-miR-4764-5p		blast	aggaugugugauuuuucugaca	cgagagaaaucacaccaagucuca	cgagagaaaucacaccaagucucagcacagaaaagcagcggugccugaggaugugugauuuuucugaca	chr15:56260332..56260401:+
chr6_33717	2.3	0.00 ± 0.00		7	7	0	0	yes		hsa-miR-6811-3p		blast	agccugugaaagucugucugagaa	uuacaucagaccagcuuccagcuca	uuacaucagaccagcuuccagcucaggaccacaugagccauacugagccugugaaagucugucugagaa	chr6:15996951..15997020:+
chr10_3410	2.3	0.00 ± 0.00		23	23	0	0	no		hsa-miR-3144-5p		blast	uggggacccgcccccgccggag	caggccggggugggcucccgcg	caggccggggugggcucccgcgcgcucggccguggggacccgcccccgccggag	chr10:22658687..22658741:-
chr9_40342	2.3	0.00 ± 0.00		16	16	0	0	yes				blast	ugucccgcccgcuccggaa	ccggauggggggaccgggag	ccggauggggggaccgggagcgcggcgaggaacgccgacgguugucccgcccgcuccggaa	chr9:48767889..48767950:-
chr17_10875	2.3	0.00 ± 0.00		15	15	0	0	yes				blast	gguccuuuaucugucuuguacu	uacaagacagauaaaggaccac	uacaagacagauaaaggaccaccuggggaagguccuuuaucugucuuguacu	chr17:48499902..48499954:+
chr2_14650	2.3	0.00 ± 0.00		682	682	0	0	yes		hsa-miR-664a-3p		blast	uauucauuuaucucccagccuaca	caggcuaggguagaugauuacauggg	caggcuaggguagaugauuacauggggaauauuacucuauucauuuaucucccagccuaca	chr2:37499514..37499575:-
chr9_39673	2.3	0.00 ± 0.00		181	181	0	0	yes				blast	aucaagggacacagguaauuuu	aguuaccugugucccuugaugu	aucaagggacacagguaauuuuacauaauuaugagguaaaguuaccugugucccuugaugu	chr9:9465139..9465200:-
chr7_35648	2.3	0.00 ± 0.00		72	72	0	0	yes				blast	cgcccugggugggacccugcuu	gcggcgggucccccgcggaggcagc	cgcccugggugggacccugcuuccccgagcugaggcggcgggucccccgcggaggcagc	chr7:42303116..42303175:+
chr7_36486	2.3	0.00 ± 0.00		67	67	0	0	no		hsa-miR-6510-5p		blast	aagcagggucccacccagggcg	ccuccgcgggggacccgccgcc	ccuccgcgggggacccgccgccucagcucggggaagcagggucccacccagggcg	chr7:42303116..42303171:-
chr6_33919	2.3	0.00 ± 0.00		21	21	0	0	yes				blast	agcugcucgucacccucccggc	cggggcggguggguggguagugc	cggggcggguggguggguagugcugucgcugccacgaggcuagcagcugcucgucacccucccggc	chr6:33309785..33309851:+
chr16_10315	2.3	0.00 ± 0.00		14	12	0	2	no		hsa-miR-4485-5p		blast	cccgccugggucugggcgccgggc	ggcccgcgggcugcggga	cccgccugggucugggcgccgggcgaagcucucgcucgggaggcccgcgggcugcggga	chr16:31160375..31160434:-
chr8_37637	2.2	0.00 ± 0.00		301	301	0	0	yes				blast	cccgcccccgcggcccucc	agggggcggggccgggcc	cccgcccccgcggcccuccugaaccuuucugggggcacuguguguccgcccagugccaggacggagggggcggggccgggcc	chr8:1708112..1708194:-
chr30_26214	2.2	0.00 ± 0.00		71	71	0	0	yes				blast	gacccccaggagcugucugcc	cggucagcucguguccgguggccc	cggucagcucguguccgguggcccaggcucggagaagggacccccaggagcugucugcc	chr30:37539864..37539923:-
chr20_16573	2.2	0.00 ± 0.00		14	14	0	0	yes				blast	ggugagcagggguccaggcag	gcccaggacccccgccccag	ggugagcagggguccaggcagggagcacggccagccccagcccaggacccccgccccag	chr20:50760563..50760622:-
chr8_37571	2.2	0.00 ± 0.00		183	183	0	0	yes				blast	ugcugcggggcggaccgugc	gccgguuuuccuccugccguugg	gccgguuuuccuccugccguuggcggguuccacgagcgccugcugcggggcggaccgugc	chr8:72751206..72751266:+
chr28_23252	2.2	0.00 ± 0.00		65	65	0	0	yes				blast	cucugggcugggggccgc	ggcccgcaggccggucggcg	cucugggcugggggccgcugcuggcccgcaggccggucggcg	chr28:38492126..38492168:+
chr5_33091	2.2	0.00 ± 0.00		21	21	0	0	yes				blast	ucuagggggccugggaacaguga	acuuggcucccaggcccccugagc	ucuagggggccugggaacagugaggcucacagggucuguuccagcccccacuuggcucccaggcccccugagc	chr5:56526217..56526290:-
chr24_19908	2.2	0.00 ± 0.00		21	21	0	0	yes				blast	cccgcgcucaggggcagcuu	gccgccgccugagugcacggga	gccgccgccugagugcacgggaucggcgccaagcguccccggccccgcgcucaggggcagcuu	chr24:29343714..29343777:-
chr6_34519	2.2	0.00 ± 0.00		89	89	0	0	yes				blast	ugguggcccgugugggga	uccauggccaaggaa	ugguggcccguguggggaggcugaggcuugccaugagccagcggccucuccauggccaaggaa	chr6:12378648..12378711:-
chr9_39941	2.2	0.00 ± 0.00		12	12	0	0	yes				blast	ugggguagugagaggccaggucu	gccagcuucccaccgccccagg	ugggguagugagaggccaggucucaggcucugaggccagcuucccaccgccccagg	chr9:23524552..23524608:-
chr15_9199	2.2	0.00 ± 0.00		13	13	0	0	yes				blast	cgaugcccagagcuuccgu	ggcucugggcaugggg	cgaugcccagagcuuccgugcacgcagcaggcuggagcagcucugauucugcacggcucugggcaugggg	chr15:5758102..5758172:-
chr27_21915	2.2	0.00 ± 0.00		5	5	0	0	yes		hsa-miR-6128		blast	ccuggaauggguucgcccc	gccgucccgcuccucuuc	gccgucccgcuccucuuccuccuggaauggguucgcccc	chr27:1543771..1543810:+
chr13_7619	2.2	0.00 ± 0.00		14	14	0	0	no		hsa-miR-6784-5p		blast	cccggggcggcagggggcuucu	gagcuauggcugccggggc	cccggggcggcagggggcuucugcugggagcuauggcugccggggc	chr13:37783934..37783980:-
chr8_36911	2.2	0.00 ± 0.00		296	296	0	0	yes				blast	ggagggccgcgggggcggg	cggccccgcccccuccgu	cggccccgcccccuccguccuggcacugggcggacacacagugcccccagaaagguucaggagggccgcgggggcggg	chr8:1707443..1707521:+
chr19_13202	2.2	0.00 ± 0.00		20	20	0	0	yes				blast	uugccgcucaccugggaugacu	ccaucccaggugggcggcaaga	uugccgcucaccugggaugacuaacugggcugaagcaccuccaggcuucuggccaucccaggugggcggcaaga	chr19:29647816..29647890:+
chr8_36913	2.2	0.00 ± 0.00		296	296	0	0	yes				blast	ggagggccgcgggggcggg	cggccccgcccccuccgu	cggccccgcccccuccguccuggcacugggcggacacacagugcccccagaaagguucaggagggccgcgggggcggg	chr8:1708116..1708194:+
chr19_13552	2.2	0.00 ± 0.00		17	17	0	0	yes				blast	cccccagcagugguaagccccu	gggcuuaccccugccggggggag	gggcuuaccccugccggggggagaggggacagggaccgcucccccagcagugguaagccccu	chr19:53244975..53245037:-
chr2_13565	2.2	0.00 ± 0.00		77	74	3	0	no		hsa-miR-3180-3p		blast	uggggcggggcaggugggaa	ccuugugugcgugugccccacc	ccuugugugcgugugccccacccccgccgcguccccggugugggguggggcggggcaggugggaa	chr2:239396..239461:+
chr1_993	2.2	0.00 ± 0.00		35	35	0	0	yes				blast	cuugggcucugccucccuccaga	uggggggaggcgggggccaggag	uggggggaggcgggggccaggaggccagggcuucaggcuugggcucugccucccuccaga	chr1:114686316..114686376:+
chr17_11634	2.2	0.00 ± 0.00		98	98	0	0	no		hsa-miR-6751-5p		blast	gugggggucgggggggga	cccccgcgcccccuggc	cccccgcgcccccuggcccggccccgggcagucccgggccucccgcgugggggucgggggggga	chr17:57410011..57410075:-
chr13_7674	2.2	0.00 ± 0.00		36	17	0	19	no		hsa-miR-3960		blast	ggcggcggcggcgggccc	ccggcgggagccccgggg	ggcggcggcggcgggcccagcccggcgggagccccgggg	chr13:38866264..38866303:-
chr10_3490	2.2	0.00 ± 0.00		12	12	0	0	no		hsa-miR-6746-3p		blast	cagccgccgccgcggcucacccgca	ggaggugggcucggcucgggucugcg	ggaggugggcucggcucgggucugcggcgcucaggcgcucaggccgcugcagccgccgccgcggcucacccgca	chr10:25798773..25798847:-
chr22_18399	2.2	0.00 ± 0.00		22	22	0	0	no		hsa-miR-4632-3p		blast	cgccgccccgcgcaccccggc	cggggggcggcgggggcggccga	cgccgccccgcgcaccccggcccuagugggguccggcuccacgggaggccggggggcggcgggggcggccga	chr22:58953396..58953468:-
chr27_22640	2.2	0.00 ± 0.00		14	14	0	0	yes		hsa-miR-6508-5p		blast	ucuagaaaguuguuacau	guaaauggacuuguagaga	guaaauggacuuguagagaacaaagagguauuuacuuugguuuuucuagaaaguuguuacau	chr27:20429295..20429357:-
chr13_6940	2.2	0.00 ± 0.00		21	21	0	0	yes				blast	cacgcucccuagggcgaggugca	cccagcgcucagggagggugcc	cacgcucccuagggcgaggugcacccguggggagaauggugcccagcgcucagggagggugcc	chr13:38004858..38004921:+
chr29_23922	2.2	0.00 ± 0.00		54	27	0	27	yes				blast	cugguggccucccuucuc	gagaagggaggccaccag	cugguggccucccuucucaccaggcaggcagugggagaagggaggccaccag	chr29:11075528..11075580:-
chr8_37635	2.2	0.00 ± 0.00		301	301	0	0	yes				blast	cccgcccccgcggcccucc	agggggcggggccgggcc	cccgcccccgcggcccuccugaaccuuucugggggcacuguguguccgcccagugccaggacggagggggcggggccgggcc	chr8:1707439..1707521:-
chr27_22267	2.2	0.00 ± 0.00		8	8	0	0	yes		hsa-miR-2116-3p		blast	ccucccauucugguuacucac	gaguagcagaucuggug	gaguagcagaucuggugagacaccccucuuggaauaaggggucucuuaccucccauucugguuacucac	chr27:38156214..38156283:+
chr22_17998	2.1	0.00 ± 0.00		19	19	0	0	yes				blast	acagugcgcagugucggc	ggaugcugcgcgcugugg	acagugcgcagugucggcccuugcugcggggaugcugcgcgcugugg	chr22:56460174..56460221:+
chr17_11531	2.1	0.00 ± 0.00		15	15	0	0	yes				blast	aguacaagacagauaaaggacc	uccuuuaucugucuuguacccu	aguacaagacagauaaaggaccuuccccaggugguccuuuaucugucuuguacccu	chr17:48499898..48499954:-
chr27_21943	2.1	0.00 ± 0.00		49	49	0	0	yes				blast	acucccgccucccacccgcagu	ugcggggagggggcagagguga	ugcggggagggggcagaggugaggcgagcugggcccucgccucacucccgccucccacccgcagu	chr27:2227434..2227499:+
chr30_26217	2.1	0.00 ± 0.00		18	18	0	0	yes				blast	ccagccuucagucagccacggcu	ccggcuggcgacggggccaggag	ccagccuucagucagccacggcucuugggcagauacgcccugaagugccggcuggcgacggggccaggag	chr30:37719907..37719977:-
chr21_17394	2.1	0.00 ± 0.00		123	123	0	0	yes				blast	ggggcggcgggggagggag	aaguccguuuccgcccccu	aaguccguuuccgcccccucugggcccagggaauauuuaugggcugccggggggcggcgggggagggag	chr21:22340735..22340804:-
chr3_24086	2.1	0.00 ± 0.00		134	134	0	0	yes				blast	aacugugacccggcggcgcgcgcc	caggaagcgccgccagggccuugcuuucc	aacugugacccggcggcgcgcgccccagacccacgguccgggcaggaagcgccgccagggccuugcuuucc	chr3:688578..688649:+
chr9_38539	2.1	0.00 ± 0.00		182	182	0	0	yes				blast	aaaauuaccugugucccuugau	caagggacacagguaacuuuac	caagggacacagguaacuuuaccucauaauuauguaaaauuaccugugucccuugau	chr9:9465143..9465200:+
chr10_3632	2.1	0.00 ± 0.00		30	26	4	0	yes				blast	ccaggaggucagcgugcuaggcgg	gccuagacggggcuccuguggg	gccuagacggggcuccugugggccacuucucaccauccccaggaggucagcgugcuaggcgg	chr10:34456364..34456426:-
chr12_5974	2.1	0.00 ± 0.00		15	15	0	0	yes				blast	guggcaaaagcaggacaggugg	cccuggccugcuuuugcaggcag	cccuggccugcuuuugcaggcagugcuucgggagauccagaaugcuguggcaaaagcaggacaggugg	chr12:2412388..2412456:-
chr25_20785	2.1	0.00 ± 0.00		40	40	0	0	yes				blast	ugccgggcggcggcgggc	gcgagcugcuggcgga	ugccgggcggcggcgggcagggcugcgcgguggcgcggggggcgcgagcugcuggcgga	chr25:42346833..42346892:-
chr1_361	2.1	0.00 ± 0.00		22	22	0	0	yes				blast	ucgcccgccgcucucucuuca	uggaggacggcgacggcgagg	uggaggacggcgacggcgaggccgcguggccaccucgcccgccgcucucucuuca	chr1:56987442..56987497:+
chr7_36304	2.1	0.00 ± 0.00		24	24	0	0	no		hsa-miR-128-1-5p		blast	uggggccgcggccuggagc	augugguugcgggucccgc	augugguugcgggucccgcguccccgcccugagguggcgugagggggcgcgcacguggggccgcggccuggagc	chr7:27175125..27175199:-
chr7_35461	2.1	0.00 ± 0.00		24	24	0	0	no		hsa-miR-128-1-5p		blast	uggggccgcggccuggagc	augugguugcgggucccgc	augugguugcgggucccgcguccccgcccugagguggcgugagggggcgcgcacguggggccgcggccuggagc	chr7:27242601..27242675:+
chr31_26620	2.1	0.00 ± 0.00		163	163	0	0	no		hsa-miR-3197		blast	ggaggcgcaggccgcggu	cgccggccuccgcggagcccc	cgccggccuccgcggagccccccgacgggccgcccggcggucggcaggaggcgcaggccgcggu	chr31:28209114..28209178:-
chr4_30674	2.1	0.00 ± 0.00		48647	48560	0	87	yes				blast	gccuucugacuccaaguccagu	acaggaccuggagucaggag	gccuucugacuccaaguccagugcuauuucgagguaacacacaggaccuggagucaggag	chr4:59276346..59276406:+
chr22_18376	2.1	0.00 ± 0.00		32	32	0	0	yes				blast	cgcuccaagucccgggagagu	ggucccgggacaaggagcgcg	ggucccgggacaaggagcgcgugcggaagcgcuccaagucccgggagagu	chr22:55639786..55639836:-
chr15_8685	2.1	0.00 ± 0.00		14	14	0	0	yes				blast	acggaagcucugggcaucg	augcccagagccgugc	augcccagagccgugcagaaucagagcugcuccagccugcugcgugcacggaagcucugggcaucg	chr15:5758106..5758172:+
chr27_22628	2.1	0.00 ± 0.00		123	123	0	0	no		hsa-miR-6763-3p		blast	cuccccggaggggggcucg	ggccgcucccgggcgccuggc	ggccgcucccgggcgccuggcauccuccccggaggggggcucg	chr27:18252572..18252615:-
chr9_39047	2.1	0.00 ± 0.00		6018	5943	0	75	yes				blast	ucaucucgcccgcaaagaccca	ugggacuuuguaggccaguu	ugggacuuuguaggccaguugaaccgacacccucaucucgcccgcaaagaccca	chr9:41316482..41316536:+
chr6_34905	2.1	0.00 ± 0.00		94	94	0	0	yes				blast	cccgcuguccagccgugg	acgggggacauggggca	cccgcuguccagccguggucagugcuggccugagugacgugaucucggugaggcggacugaccacgggggacauggggca	chr6:39264973..39265053:-
chr8_37144	2.1	0.00 ± 0.00		37	37	0	0	yes				blast	cccgggcccggcgcgccgc	cgugugccgucggcccgggcu	cccgggcccggcgcgccgccgcaacucgaggcccccgccgucgccacgcccgugugccgucggcccgggcu	chr8:33575296..33575367:+
chr19_13444	2.1	0.00 ± 0.00		20	20	0	0	yes				blast	agucaucccaggugagcggcaa	gccgcccaccugggauggccag	gccgcccaccugggauggccagaagccuggaggugcuucagcccaguuagucaucccaggugagcggcaa	chr19:29647816..29647886:-
chr27_21980	2.1	0.00 ± 0.00		37	37	0	0	yes				blast	gccgccgcccggcacccg	gggccgggaagccc	gccgccgcccggcacccggaugaaaggcuccggugcaagcugggccgggcaacacggcuggggccgggaagccc	chr27:3395850..3395924:+
chrUn_JH374091_43044	2.1	0.00 ± 0.00		37	37	0	0	yes				blast	agcugguugaaggggaccaaa	ugguuccguuugaccagccag	agcugguugaaggggaccaaaccucucaggaagacggacuugguuccguuugaccagccag	chrUn_JH374091:8456..8517:+
chr17_11472	2	0.00 ± 0.00		41	41	0	0	no		hsa-miR-1538		blast	gggcccggguggagccgc	cucucagcccgcgccccc	cucucagcccgcgcccccgcgaggcgcgacuaggggcgccgagcccggggcgcuccccgcggggcccggguggagccgc	chr17:39154649..39154728:-
chr17_10499	2	0.00 ± 0.00		12	12	0	0	no		hsa-miR-6784-5p		blast	gccggggcugccccucaccgcg	cggugagcgcgcgcgcgggccc	cggugagcgcgcgcgcgggcccgggggcggggaccugagggccggggcugccccucaccgcg	chr17:7106663..7106725:+
chr13_7283	2	0.00 ± 0.00		27	27	0	0	no		hsa-miR-6090		blast	cgggagcgggcggggggg	ucgaacucgcagcuuccgcg	cgggagcgggcgggggggcuccggggcgcgcucggggcggcgcacgggcggccucgaacucgcagcuuccgcg	chr13:6340773..6340846:-
chr24_19940	2	0.00 ± 0.00		18	18	0	0	yes				blast	augcgucccuucccuccccaca	uggggaggguggggucagga	uggggaggguggggucaggacaggugugaguugucuaugcgucccuucccuccccaca	chr24:33148314..33148372:-
chr9_40464	2	0.00 ± 0.00		13	13	0	0	yes				blast	uuccuggucuuucccucccagg	ggggacgggucccaggaaca	ggggacgggucccaggaacagugggucuuacccaauuccaucuuguuccuggucuuucccucccagg	chr9:54661699..54661766:-
chr22_17990	2	0.00 ± 0.00		32	32	0	0	yes				blast	acucucccgggacuuggagcg	cuccuugucccgggaccgcga	acucucccgggacuuggagcgcuuccgcacgcgcuccuugucccgggaccgcga	chr22:55639786..55639840:+
chrX_41987	2	0.00 ± 0.00		2216	2201	0	15	yes				blast	gcacaacccuaguggcgccauu	aauggcacccucuccuaggguug	gcacaacccuaguggcgccauucaauuauagucuaugugaauggcacccucuccuaggguug	chrX:83271857..83271919:-
chr20_16523	2	0.00 ± 0.00		98932	98872	0	60	yes				blast	cuguuccugcugaacugagcca	guguuucagcucaguaggcac	cuguuccugcugaacugagccagucugcacaaaucaacuguguuucagcucaguaggcac	chr20:48620684..48620744:-
chrUn_AAEX03023460_42997	2	0.00 ± 0.00		15	15	0	0	no		hsa-miR-4747-3p		blast	uaggcccgguccggcgccccgc	ugggcgcccaccgcggcccggc	ugggcgcccaccgcggcccggcgagcgcgcagcuaggcccgguccggcgccccgc	chrUn_AAEX03023460:12022..12077:+
chr10_2475	2	0.00 ± 0.00		150247	150142	0	105	yes				blast	aaccacacaaccuacuaccuca	gaaggcaguagguuguauag	gaaggcaguagguuguauaguuaucuuccgagggggcaacaucacugcccugaaaccacacaaccuacuaccuca	chr10:20033392..20033467:+
chr5_32297	2	0.00 ± 0.00		17	17	0	0	yes				blast	ugagccuugccugugccccag	ggggacacaggguuggcucggu	ggggacacaggguuggcucggugcuggcacuggacacugagccuugccugugccccag	chr5:70504079..70504137:+
chr20_16778	2	0.00 ± 0.00		50	50	0	0	yes				blast	uuucugugcagcgcggggcugg	ggccccgcgcucucagggugg	ggccccgcgcucucaggguggcguucaggguuagccuuuucugugcagcgcggggcugg	chr20:57434659..57434718:-
chr5_33231	2	0.00 ± 0.00		18	18	0	0	no		hsa-miR-1184		blast	gcugcagcucgggguccgccauc	cggcgaaccgcgggccgcaagcug	gcugcagcucgggguccgccaucgccaagccaccgcgcgucggcgaaccgcgggccgcaagcug	chr5:64563178..64563242:-
chr8_37256	2	0.00 ± 0.00		11	11	0	0	yes				blast	ccagcccccgagccccggcacg	ugcugggggggaggaggggc	ccagcccccgagccccggcacgaggugcgccacccgcgcgguggggcggggcggggaggagcgugcugggggggaggaggggc	chr8:48041539..48041622:+
chr1_1435	2	0.00 ± 0.00		18	18	0	0	yes				blast	ugaagagagagcggcgggcga	gccgucgccguccuccauccuc	ugaagagagagcggcgggcgagguggccacgcggccucgccgucgccguccuccauccuc	chr1:56987437..56987497:-
chr6_33982	2	0.00 ± 0.00		90	90	0	0	yes				blast	acuggagcaguuccugagcgug	ccuccuggcucggcuccagggc	acuggagcaguuccugagcgugcugcccccgcaccuccuggcucggcuccagggc	chr6:38111769..38111824:+
chr17_11633	2	0.00 ± 0.00		98	98	0	0	no		hsa-miR-6751-5p		blast	gugggggucgggggggga	caccgggccgcgggcugcacgc	gugggggucggggggggaggaagggcggcuccaccgggccgcgggcugcacgc	chr17:57409976..57410029:-
chr20_15194	2	0.00 ± 0.00		12	12	0	0	no		hsa-miR-4467		blast	aggcggcggcggcggggu	ccuguggccugcgucc	aggcggcggcggcggggugcaaagcuccaccuggucucgggugugcacugugauccuguggccugcgucc	chr20:217586..217656:+
chr20_15577	2	0.00 ± 0.00		42	42	0	0	yes				blast	ucugaccugaccucccugga	cagggaggggugggcagagc	cagggaggggugggcagagcaaggucaacuccagcucugaccugaccucccugga	chr20:41832803..41832858:+
chr5_32930	2	0.00 ± 0.00		28	28	0	0	yes				blast	gaccucguggcgcaaugg	gugccggcgcagcgaggucuu	gugccggcgcagcgaggucuuuagcgacgccgagucguccgcucgcugagaccucguggcgcaaugg	chr5:40705381..40705448:-
chr13_7562	2	0.00 ± 0.00		12	12	0	0	yes				blast	ucacgccucugccuccccagu	agggcgggcaggggcgguggagg	agggcgggcaggggcgguggagggcugcccugcggagaccucacgccucugccuccccagu	chr13:37328598..37328659:-
chr27_21914	2	0.00 ± 0.00		15	15	0	0	no		hsa-miR-10396a-3p		blast	cgccccgggccgcggcucu	ggcggggggcgggggcggc	cgccccgggccgcggcucuggagggacgggaggcggggacgcagggccggagggggcggggggcgggggcggc	chr27:1503926..1503999:+
chr9_38836	2	0.00 ± 0.00		1477	1477	0	0	yes				blast	ccaaguucugucaugcacuga	aguguaucacagaaccugggc	ccaaguucugucaugcacugacugcuccagagcccgagucggaguguaucacagaaccugggc	chr9:24335160..24335223:+
chr13_7600	2	0.00 ± 0.00		46	46	0	0	no		hsa-miR-4757-5p		blast	cggccucucgcucgcccccagg	ugggggugggcugggcggcccau	ugggggugggcugggcggcccauggucccucacggccucucgcucgcccccagg	chr13:37468964..37469018:-
chr24_19632	2	0.00 ± 0.00		12	12	0	0	no		hsa-miR-4453		blast	aagcuuggcgccagcccgaggug	cccgggcaggcgucaggcgggg	aagcuuggcgccagcccgaggugcgugaugcgucgaggggcccgggcaggcgucaggcgggg	chr24:47275742..47275804:+
chr26_21110	2	0.00 ± 0.00		23	23	0	0	yes				blast	uaaggaugugcucacucucag	gagagugaguguauccucaaa	uaaggaugugcucacucucaggucugcauuucauggaccugagagugaguguauccucaaa	chr26:14887577..14887638:+
chr38_29943	2	0.00 ± 0.00		13	13	0	0	yes				blast	acuugcacagcccuaggagugga	cacucccaagguugugugugugc	cacucccaagguugugugugugcacaguuugcacuugcacagcccuaggagugga	chr38:21398530..21398585:+
chr5_31949	2	0.00 ± 0.00		15	15	0	0	yes				blast	ucuuggcuaagaccucucccacu	gugaggaggucuggccaggugu	gugaggaggucuggccaggugucggggagguggcagccccuggugcagacucacagcucuuggcuaagaccucucccacu	chr5:41679745..41679825:+
chr7_36076	2	0.00 ± 0.00		16	16	0	0	no		hsa-miR-6780a-3p		blast	guccucuguccuccgucccgcag	gcaggccggguggguagggcucgg	gcaggccggguggguagggcucggggcgggcugaggccggggucucagcugcccuguccucuguccuccgucccgcag	chr7:1625980..1626058:-
chr37_29684	1.9	0.19 ± 0.02		15	15	0	0	yes				blast	accauccaggccuucucggcuc	gccgggaagccugggucc	gccgggaagccuggguccggucucuuccucacuggaccauccaggccuucucggcuc	chr37:24938586..24938643:-
chr10_3600	1.9	0.19 ± 0.02		41	41	0	0	yes				blast	uuccuccugcugcuccugc	agagcgggcagcgggcgggcgc	agagcgggcagcgggcgggcgcucagacggcuucucuuccuccugcugcuccugc	chr10:30681749..30681804:-
chr9_39761	1.9	0.19 ± 0.02		13	13	0	0	no		hsa-miR-3960		blast	ggcggcgggugcgaggcugcggcu	cccggcgcuccccuccuggcccg	ggcggcgggugcgaggcugcggcuagcugagcucucccggcgcuccccuccuggcccg	chr9:15181424..15181482:-
chr6_34015	1.9	0.19 ± 0.02		14	14	0	0	yes				blast	gcuugucggggccuggguuucaccu	guuagggaucaagggccagagcac	guuagggaucaagggccagagcaccugcggcccggggcggcggggcgcuugucggggccuggguuucaccu	chr6:38966224..38966295:+
chr27_22457	1.9	0.19 ± 0.02		49	49	0	0	yes				blast	ugcgggugggaggcgggaguga	accucugcccccuccccgcaca	ugcgggugggaggcgggagugaggcgagggcccagcucgccucaccucugcccccuccccgcaca	chr27:2227432..2227497:-
chr5_31751	1.9	0.19 ± 0.02		33	33	0	0	yes				blast	ugccaauauuucugugcugcua	gcagcacagccaauauuggcaga	gcagcacagccaauauuggcagacucucuucccagugccaauauuucugugcugcua	chr5:32045453..32045510:+
chr10_2352	1.9	0.19 ± 0.02		24	24	0	0	yes				blast	aggauuaaugaccagcugggag	cccagccagccauuaauuccaa	aggauuaaugaccagcugggaggaaccaguggcccuuggcucugccucccagccagccauuaauuccaa	chr10:8382380..8382449:+
chr12_6446	1.9	0.19 ± 0.02		22	22	0	0	yes				blast	gaggaccaggcacccccagg	ugggggugccugggagcaag	ugggggugccugggagcaagaaggcaggaggaccaggcacccccagg	chr12:68203369..68203416:-
chr3_24482	1.9	0.19 ± 0.02		15	15	0	0	no		hsa-miR-6762-3p		blast	uggcugcucuccagggccgaug	uggggaggagcaggagcccug	uggcugcucuccagggccgaugacgguagggguuguggggaggagcaggagcccug	chr3:59999989..60000045:+
chr12_5406	1.9	0.19 ± 0.02		15	15	0	0	yes				blast	ccaccuguccugcuuuugccac	ugcaaaagcaggccaggggau	ccaccuguccugcuuuugccacagcauucuggaucucccgaagcacugccugcaaaagcaggccaggggau	chr12:2412388..2412459:+
chr9_40359	1.9	0.19 ± 0.02		73	73	0	0	yes				blast	gagcugugucaggccuuggga	ccgaggcuggacacagccaca	gagcugugucaggccuugggaugagcugucucugcaaaccgaggcuggacacagccaca	chr9:49018356..49018415:-
chr20_16751	1.9	0.19 ± 0.02		36	36	0	0	no		hsa-miR-3960		blast	cgcggcggggcgcgccgg	ggcucgacccggcugacauggc	cgcggcggggcgcgccggggcguugcugggaaacaucugccgacgccugcggcucgacccggcugacauggc	chr20:56730324..56730396:-
chr27_22260	1.9	0.19 ± 0.02		54252	54238	14	0	yes				blast	uccaucauuacccggcaguauua	acacugcuggguaagacggggg	uccaucauuacccggcaguauuagagacucccaaccagcacccaaacacugcuggguaagacggggg	chr27:38082096..38082163:+
chr9_38866	1.9	0.19 ± 0.02		36	36	0	0	yes				blast	aggcaggcgcucagcucc	auaauggccugccucu	aggcaggcgcucagcuccagcuggaguaggcagugcuucagggcaggauaauggccugccucu	chr9:26140985..26141048:+
chr30_26164	1.9	0.19 ± 0.02		12	12	0	0	yes				blast	gguccaccagcuccuacauugcaga	agcgguggaaggagcaggaccuc	agcgguggaaggagcaggaccuccugcuggcgcagcgccagcugcuggggcagguccaccagcuccuacauugcaga	chr30:33346120..33346197:-
chr5_31940	1.9	0.19 ± 0.02		12	12	0	0	yes				blast	gugugcucgcaugggagg	uccggggcccggcaaacaggu	gugugcucgcaugggaggcugcggaguagacagaacugucugggcucgcguuguuuccggggcccggcaaacaggu	chr5:41300910..41300986:+
chr8_37481	1.9	0.19 ± 0.02		13	13	0	0	yes				blast	cacaauacacggucggccucu	aggcugcccguggcgcg	aggcugcccguggcgcguucgcauucaucaugacgcacaauacacggucggccucu	chr8:69294884..69294940:+
chr25_20868	1.9	0.19 ± 0.02		90	90	0	0	no		hsa-miR-324-5p		blast	ugcaucccccccgcgagg	aggcgggguuagggcgcagg	aggcgggguuagggcgcaggugacugcaucccccccgcgagg	chr25:48642835..48642877:-
chr13_7646	1.9	0.19 ± 0.02		21	21	0	0	yes				blast	ugcaccucgcccuagggagcgug	cccucccugagcgcugggcacc	cccucccugagcgcugggcaccauucuccccacgggugcaccucgcccuagggagcgug	chr13:38004858..38004917:-
chr4_31056	1.9	0.19 ± 0.02		19	19	0	0	yes				blast	ccccccucccggcgccca	ggggccgggggagggggag	ggggccgggggagggggaggagggguccauggccaggaaggccccccucccggcgccca	chr4:32746691..32746750:-
chr10_2788	1.9	0.19 ± 0.02		458	458	0	0	yes				blast	caaggggcgccuggguggcuca	agccauccaggcaccccuaugu	agccauccaggcaccccuauguuuuuauuuuuaaaaguuccaucucaaggggcgccuggguggcuca	chr10:38018926..38018993:+
chr38_30046	1.9	0.19 ± 0.02		26	26	0	0	no		hsa-miR-1203		blast	cccggagcugcgaggcug	ccccggagcugcccccggag	ccccggagcugcccccggagcugcccccggagcugcccccggagcugcccccggagcugcgaggcug	chr38:2747380..2747447:-
chr1_488	1.9	0.19 ± 0.02		64	64	0	0	yes				blast	ccuucccagggccaaugcucu	agcacaggcccugguggaggcg	ccuucccagggccaaugcucuggcaggggucagacuccaggaagcacaggcccugguggaggcg	chr1:71774334..71774398:+
chr1_1772	1.9	0.19 ± 0.02		901	901	0	0	no		hsa-miR-1207-3p		blast	gcagcuggggcgauccacgg	gggcuccccaggugcag	gggcuccccaggugcagccaugaugcccacugcagcuggggcgauccacgg	chr1:99324268..99324319:-
chr2_14886	1.9	0.19 ± 0.02		325	325	0	0	no		hsa-miR-3960		blast	cgcggcggccgcccccccc	ggcggggggucagcccgag	ggcggggggucagcccgagaggcgcggcggccgcccccccc	chr2:68137362..68137403:-
chr14_8241	1.9	0.19 ± 0.02		19	19	0	0	yes				blast	cuucuggucggccuuggu	cagggccggccacgcc	cuucuggucggccuuggucucagggccggccacgcc	chr14:60228065..60228101:+
chr30_25815	1.9	0.19 ± 0.02		18	18	0	0	yes				blast	agccguggcugacugaaggcugg	agccggcacuucagggcguaucu	agccggcacuucagggcguaucugcccaagagccguggcugacugaaggcugg	chr30:37719924..37719977:+
chr9_40453	1.9	0.19 ± 0.02		27	27	0	0	yes				blast	gcaggucgugcaacccagagauc	gcugcaggcagcacggccugucu	gcaggucgugcaacccagagauccugggagaccaaaagcaggagcugcaggcagcacggccugucu	chr9:54302726..54302792:-
chr6_34401	1.9	0.19 ± 0.02		19	19	0	0	yes				blast	ggacggcucagcccugaa	caggcucugccucccc	ggacggcucagcccugaauuggcucaggcucugccucccc	chr6:6493178..6493218:-
chr5_33063	1.9	0.19 ± 0.02		16	16	0	0	yes				blast	auuguugugcagacacucauuca	ggugggggcaggacagggg	auuguugugcagacacucauucaguccuggggagggacacaggcuccugagggucccagagcccaggcuagggugggggcaggacagggg	chr5:55657356..55657446:-
chr20_15531	1.9	0.19 ± 0.02		64	64	0	0	yes				blast	ugccagcgucuguucucuagc	uggagggcagacccugggagc	uggagggcagacccugggagcuccaucacauugcucuaugcugccagcgucuguucucuagc	chr20:39941878..39941940:+
chr2_14229	1.9	0.19 ± 0.02		32	32	0	0	yes				blast	cgccgccgccccucccac	gggagcaucagguggcagg	gggagcaucagguggcaggagaggagcgucaggucacccagccccucccuucccgccgccgccccucccac	chr2:76753709..76753780:+
chr2_14877	1.9	0.19 ± 0.02		25	25	0	0	no		hsa-miR-2277-5p		blast	cgcgcggggggggcggggc	guggccuagacggcccgagcgcg	cgcgcggggggggcggggccugccgggcggagcugacaagcggcccugggggcgguggccuagacggcccgagcgcg	chr2:67476544..67476621:-
chr6_34876	1.9	0.19 ± 0.02		16	16	0	0	yes				blast	augccucugucgagccuggacu	uccagguuucccaguggccacg	uccagguuucccaguggccacgucuggugccuggagaugccucugucgagccuggacu	chr6:38872726..38872784:-
chr10_2388	1.9	0.19 ± 0.02		30	30	0	0	yes				blast	uuaaacuugauuuagcuuuuccuu	gggagcuaaaucaaguuuaagc	uuaaacuugauuuagcuuuuccuuuugacaauuagggagcuaaaucaaguuuaagc	chr10:13303675..13303731:+
chr8_38119	1.9	0.19 ± 0.02		1278	1246	0	32	yes				blast	gacgggugcgauuucugugugaga	ccucaaucacagauagcaccccu	gacgggugcgauuucugugugagacaauucuauuugccaugucccucaaucacagauagcaccccu	chr8:68424653..68424719:-
chr20_16344	1.9	0.19 ± 0.02		47471	47385	0	86	yes				blast	agcugcuuuugggauuccguug	aacgaaauccaagcgcag	aacgaaauccaagcgcagcuggaaugcucuggagacaacagcugcuuuugggauuccguug	chr20:40144134..40144195:-
chr27_22627	1.9	0.19 ± 0.02		123	123	0	0	no		hsa-miR-6763-3p		blast	cuccccggaggggggcucg	cgccccgcgcuccgccgccgc	cuccccggaggggggcucgggcauggugcggcggcgcugcaccgccgccggcgccccgcgcuccgccgccgc	chr27:18252519..18252591:-
chr5_32360	1.9	0.19 ± 0.02		43149	43126	23	0	yes				blast	guccgugguucuacccuguggu	cauaggguaaaaccacuggcag	guccgugguucuacccugugguagaacagcaugacguaaccuaccauaggguaaaaccacuggcag	chr5:79814254..79814320:+
chr5_32946	1.9	0.19 ± 0.02		28	28	0	0	yes				blast	cuguguuaccucugaggugu	accuggcagagccacagcu	accuggcagagccacagcuguucggggacucugccccggggcauuucuguguuaccucugaggugu	chr5:41432199..41432265:-
chr13_7642	1.9	0.19 ± 0.02		24	24	0	0	no		hsa-miR-4323		blast	cagccccagcuuagcacccuc	ggcugcauggcugggggcucuc	ggcugcauggcugggggcucucgggguccacgggcagccccagcuuagcacccuc	chr13:37922503..37922558:-
chr28_23384	1.9	0.19 ± 0.02		36	32	0	4	yes				blast	uuuuggcuggaccugccccag	guggggcuggagcagccaggga	guggggcuggagcagccagggaggcaaagcaaagaccuuuuggcuggaccugccccag	chr28:14231917..14231975:-
chr28_23402	1.9	0.19 ± 0.02		230	230	0	0	yes				blast	acagccuauggaauucaguucuca	agaacugagucccuaggcuguuu	agaacugagucccuaggcuguuugcucaagcucacagccuauggaauucaguucuca	chr28:14940549..14940606:-
chr5_31707	1.9	0.19 ± 0.02		309	309	0	0	yes				blast	acccgggcugggggcacu	cgcuuugagccacgggggg	cgcuuugagccacggggggcccugacccgggcugggggcacu	chr5:29517779..29517821:+
chr13_7558	1.9	0.19 ± 0.02		26	26	0	0	yes				blast	gccccccccugcacccacu	uggacacagggaggggcug	uggacacagggaggggcugugagcccgauggcccgggugcagccccccccugcacccacu	chr13:37225979..37226039:-
chr6_33960	1.9	0.19 ± 0.02		26	26	0	0	yes				blast	cgggacagcgagccugaac	ucaggugaguguccugca	cgggacagcgagccugaacuagcccagcuucuggcugaucaggugaguguccugca	chr6:37596253..37596309:+
chr18_12910	1.9	0.19 ± 0.02		60	60	0	0	yes				blast	uugauccgggcuugugcugagg	ucagcugaccugggcucuagc	ucagcugaccugggcucuagcaccucccuggagacuagcauccagcuguguagcuugauccgggcuugugcugagg	chr18:51635013..51635089:-
chr20_16808	1.9	0.19 ± 0.02		88	88	0	0	no		hsa-miR-6869-5p		blast	gugaguaggcgcgcucggcc	ccccgcgcgcccccagcaucgc	ccccgcgcgcccccagcaucgccgacccucccggaccgcggcggggaaauggagugaguaggcgcgcucggcc	chr20:57868530..57868603:-
chr25_20743	1.9	0.19 ± 0.02		51435	51398	37	0	yes				blast	ucgcccucucaacccagcuuuu	gaaccgggaagagaaggcggag	ucgcccucucaacccagcuuuucccgacuccgggaagaaccgggaagagaaggcggag	chr25:35016671..35016729:-
chr28_23234	1.9	0.19 ± 0.02		24	24	0	0	yes				blast	caggcaacaccucucauggcu	ccaggaguggugaggcccuguc	caggcaacaccucucauggcuguugauguaggagccaggaguggugaggcccuguc	chr28:36030430..36030486:+
chr17_10565	1.8	0.19 ± 0.02		18	18	0	0	no		hsa-miR-320e		blast	gaagcugguggugguggg	cggcccggcccgcucaug	cggcccggcccgcucauggcggccauccgcaagaagcugguggugguggg	chr17:15439127..15439177:+
chr20_16519	1.8	0.19 ± 0.02		306287	306273	0	14	yes				blast	uggaaaucccuggcaaugugau	aucccauccccaggaacccc	uggaaaucccuggcaaugugauuugugacaggcagcaaaucccauccccaggaacccc	chr20:48620331..48620389:-
chr11_5156	1.8	0.19 ± 0.02		65	65	0	0	yes				blast	ccuggguucugucuccacucugc	aggguggagagaacaccaggcu	aggguggagagaacaccaggcugggcuuugggaacccuggguucugucuccacucugc	chr11:55410564..55410622:-
chr37_29356	1.8	0.19 ± 0.02		16	16	0	0	yes				blast	ugccucaguuucccuucgccuucu	aagguguugcagaauggggcccu	ugccucaguuucccuucgccuucucagugguaguugagaagguguugcagaauggggcccu	chr37:24991317..24991378:+
chr1_911	1.8	0.19 ± 0.02		18	18	0	0	yes				blast	aaggccugggcugggggugg	auccccuggcccaugcccagg	auccccuggcccaugcccaggauuuuugggaaauggaauucuauuaaggccugggcugggggugg	chr1:110409487..110409552:+
chr24_19455	1.8	0.19 ± 0.02		21	21	0	0	no		hsa-miR-22-3p		blast	aagcugccccugagcgcggg	cggcucgugggaggggcggagccg	cggcucgugggaggggcggagccggggccucacccgccccuagaggagacggaagcugccccugagcgcggg	chr24:29343662..29343734:+
chr12_5386	1.8	0.19 ± 0.02		11	11	0	0	yes				blast	ccagccccauuccaggcuccca	aaagccugggcuggaggcgggc	ccagccccauuccaggcucccagccuccccucagcagcagcuuaaagccugggcuggaggcgggc	chr12:1146767..1146832:+
chr18_12228	1.8	0.19 ± 0.02		33	33	0	0	no		hsa-miR-3195		blast	ugcgccgggcggcggggagg	ucccggcucgacuggcguccc	ugcgccgggcggcggggaggcggcagguaagcgucucccggcucgacuggcguccc	chr18:51465076..51465132:+
chr1_1385	1.8	0.19 ± 0.02		26	26	0	0	yes				blast	aaagccccucccuccccc	ggugggguggggagugac	aaagccccucccuccccccagggcaaggugcagucagugcagucgccagagcugggggugggguggggagugac	chr1:49205439..49205513:-
chr22_17839	1.8	0.19 ± 0.02		20	20	0	0	yes				blast	caaguaggaauccagcaaguguuaa	aacauuugcuggauccuuacuuggg	aacauuugcuggauccuuacuugggucacucugugacauacacuagcccaaguaggaauccagcaaguguuaa	chr22:28127663..28127736:+
chr6_34478	1.8	0.19 ± 0.02		36785	36753	0	32	yes				blast	cuaccugcacgaacagcacuuug	ggaagugcuagcucagcagu	ggaagugcuagcucagcaguaggucagguaaucacacuaccugcacgaacagcacuuug	chr6:9498779..9498838:-
chr2_14551	1.8	0.19 ± 0.02		18	18	0	0	yes				blast	ucccgggcaaggaaaccaagau	cuuggcccagguccgaggaag	ucccgggcaaggaaaccaagaugcugagagcucaaguaacuuggcccagguccgaggaag	chr2:29751673..29751733:-
chrX_42342	1.8	0.19 ± 0.02		16	9	0	7	yes				blast	cggggcacuccuggcaauccau	gguagcugccaggugccaug	gguagcugccaggugccaugggaguguaggugacacgguagcccucggggcacuccuggcaauccau	chrX:122082147..122082214:-
chr5_33075	1.8	0.19 ± 0.02		71402	71334	0	68	yes				blast	gucaucauuaccaggcaguauua	caaugcugcccaguaagaug	gucaucauuaccaggcaguauuagagaccugacaccauccaaugcugcccaguaagaug	chr5:56368407..56368466:-
chr5_33281	1.8	0.19 ± 0.02		17	17	0	0	yes				blast	cuggggcacaggcaaggcuca	agccaacccugugucccccuc	cuggggcacaggcaaggcucaguguccagugccagcaccgagccaacccugugucccccuc	chr5:70504076..70504137:-
chrX_41879	1.8	0.19 ± 0.02		18	18	0	0	no		hsa-miR-3197		blast	ggaggcgcugggugcaaa	uguaccacgggggauccgc	ggaggcgcugggugcaaagguguaccacgggggauccgc	chrX:59722301..59722340:-
chr9_40498	1.8	0.19 ± 0.02		16	16	0	0	yes				blast	uggaggcccagggagggagg	uacuuguccugggucccaga	uacuuguccugggucccagauggagaaauggaggcccagggagggagg	chr9:55556829..55556877:-
chr4_30517	1.8	0.19 ± 0.02		5805	5798	0	7	yes				blast	ugagugcuuacuaggugccaag	ccuggcacauagcaggcacu	ccuggcacauagcaggcacucaacaaguauuuacugagugcuuacuaggugccaag	chr4:36951022..36951078:+
chr18_12587	1.8	0.19 ± 0.02		916	916	0	0	yes				blast	cccgagugcgccguguggga	ccaccccgcgcacccacgcggcc	cccgagugcgccgugugggaggccccuuaacgcgcguccgcccaccccgcgcacccacgcggcc	chr18:25540646..25540710:-
chr11_4644	1.8	0.19 ± 0.02		82	82	0	0	yes				blast	auccuaagguuggacggucugg	agccgucgugcuuuggggaca	auccuaagguuggacggucugggaggcguugccagccgucgugcuuuggggaca	chr11:74256389..74256443:+
chr22_18406	1.8	0.19 ± 0.02		19	19	0	0	no		hsa-miR-4707-5p		blast	uccccggcgcggcgggcg	uccaccggccaagggcggcc	uccaccggccaagggcggccguccggguccccggcgcggcgggcg	chr22:59895914..59895959:-
chr7_35822	1.8	0.19 ± 0.02		53	53	0	0	yes				blast	gcggcgggggagggaggg	ccccaccccccagcac	gcggcgggggagggagggagggcgcauuggaacgcgcgcccccccaccccccagcac	chr7:63149448..63149505:+
chr31_26441	1.8	0.19 ± 0.02		548	548	0	0	yes				blast	aaaguuggcaguuucauguggu	cacaugaaauugccaauauuuga	cacaugaaauugccaauauuugacuuuuuuuaucuacaaaguuggcaguuucauguggu	chr31:33861206..33861265:+
chr1_478	1.8	0.19 ± 0.02		98886	98872	0	14	yes				blast	cuguuccugcugaacugagcca	gauaucagcucaguaggcaccgga	cuguuccugcugaacugagccaguguguacaaugagaacugauaucagcucaguaggcaccgga	chr1:71677608..71677672:+
chr29_23920	1.8	0.19 ± 0.02		43	43	0	0	no		hsa-miR-3180-3p		blast	cggggcgggggcggcgga	cgcggcccccagcugcaggg	cgcggcccccagcugcagggccgcccggggcgggggcggcgga	chr29:10953676..10953719:-
chr3_24354	1.8	0.19 ± 0.02		18	18	0	0	yes				blast	gccccccgcccccgccau	auugggggugggggcag	gccccccgcccccgccaugaauaaauaaauaaaaucuuuaaaaauauauauuuauucauugggggugggggcag	chr3:49231642..49231716:+
chr20_15873	1.8	0.19 ± 0.02		20	20	0	0	no		hsa-miR-6865-3p		blast	ucacccucucguucugucuucu	gaggcggccgagggguuggg	gaggcggccgagggguuggggccaggauggcccaggccggcccucacccucucguucugucuucu	chr20:53779358..53779423:+
chr38_30045	1.8	0.19 ± 0.02		26	26	0	0	no		hsa-miR-1203		blast	cccggagcugcgaggcug	gccucggcuccggccc	cccggagcugcgaggcugcggcgcgcgccuccccgggcuccccgcgggcgcacggccucggcuccggccc	chr38:2747328..2747398:-
chrX_41547	1.8	0.19 ± 0.02		48	48	0	0	no		hsa-miR-3180-3p		blast	cggggcgggggcggcgga	ugucugccccgcuccuag	cggggcgggggcggcggaggacccuuggcgcccccugcgcggcggcgaaugccauugucugccccgcuccuag	chrX:12105449..12105522:-
chr10_2664	1.8	0.19 ± 0.02		161	161	0	0	yes				blast	cucuucucccucucccgggg	cagggaguugggccaggauguu	cucuucucccucucccgggggggcggggaguagaggcccagagaagucaccccgucccucagggaguugggccaggauguu	chr10:27071503..27071584:+
chr18_12956	1.8	0.19 ± 0.02		485	485	0	0	yes				blast	uggcugucaauucauaggucag	gaccuauggaauuggcagccaga	gaccuauggaauuggcagccagaggagagaugagagcacuggcugucaauucauaggucag	chr18:52281128..52281189:-
chr6_34820	1.8	0.19 ± 0.02		26	26	0	0	yes				blast	guucaggcucgcugucccg	ggacacucaccugaucag	ggacacucaccugaucagccagaagcugggcuaguucaggcucgcugucccg	chr6:37596253..37596305:-
chr11_4296	1.8	0.19 ± 0.02		26	26	0	0	yes				blast	auuccaguccaugcucauugcu	caauggcauacacugggaugg	auuccaguccaugcucauugcuccugguucacacagagcaauggcauacacugggaugg	chr11:38892459..38892518:+
chr24_19577	1.8	0.19 ± 0.02		12	12	0	0	yes				blast	gugauggcgguccucugcacc	ugcugaggacugccaucgucgg	ugcugaggacugccaucgucggcgaccugugaccgugauggcgguccucugcacc	chr24:43741803..43741858:+
chrX_41388	1.8	0.19 ± 0.02		22	22	0	0	yes				blast	acugccugugcucuccccuga	gggggagugcauugcaggcugagc	acugccugugcucuccccugaccuaggaaacacaggggugggggagugcauugcaggcugagc	chrX:118938991..118939054:+
chr11_5291	1.8	0.19 ± 0.02		1890	1890	0	0	yes				blast	guguauaugcccauggacugc	aguccaaaggcacauacccuc	guguauaugcccauggacugcauggugcuggcuuccacgauguaguccaaaggcacauacccuc	chr11:68461905..68461969:-
chr11_5008	1.8	0.19 ± 0.02		26	26	0	0	yes				blast	agcaaugagcauggacuggaau	cccaguguaugccauugcucu	cccaguguaugccauugcucugugugaaccaggagcaaugagcauggacuggaau	chr11:38892459..38892514:-
chrX_40736	1.8	0.19 ± 0.02		678	678	0	0	yes				blast	cugcuccaagccucugcuggu	cagacagcugcuuggaacagaa	cugcuccaagccucugcugguucggggcuguaggacucuggaagcagacagcugcuuggaacagaa	chrX:32945420..32945486:+
chr9_38886	1.8	0.19 ± 0.02		13	13	0	0	yes				blast	ugcacuccggaccuguug	gcagggagauggggugggug	ugcacuccggaccuguuguggccauggcacgugcucgugggggcgggcagggagauggggugggug	chr9:27003499..27003565:+
chr3_25026	1.8	0.19 ± 0.02		18	18	0	0	yes				blast	auggcgggggcggggggc	ccccacccccaauga	ccccacccccaaugaauaaauauauauuuuuaaagauuuuauuuauuuauucauggcgggggcggggggc	chr3:49231642..49231712:-
chr30_26045	1.8	0.19 ± 0.02		46	46	0	0	yes				blast	aagcuacccggaugccccua	ggggugcccggguggcucag	aagcuacccggaugccccuaaaaguauuuuuaaaaccuuuuuucaggggugcccggguggcucag	chr30:23619738..23619803:-
chr13_6679	1.8	0.19 ± 0.02		12	12	0	0	yes				blast	agucaggccauccaggaaguuc	gcuugcuggcaggucugggacucc	gcuugcuggcaggucugggacucccucugagcuccugggagucaggccauccaggaaguuc	chr13:21341182..21341243:+
chr37_29377	1.8	0.19 ± 0.02		15	15	0	0	yes				blast	cggcuccggcccaggcucugc	agggccugagcuuggugagccacc	agggccugagcuuggugagccacccaucggaggcggcuccggcccaggcucugc	chr37:25778174..25778228:+
chr15_9244	1.8	0.19 ± 0.02		27	27	0	0	yes				blast	ccugccacguccugcuca	agagggcucuggcaucug	agagggcucuggcaucuguagggcugccacuccugccacguccugcuca	chr15:8017114..8017163:-
chr26_21570	1.7	0.19 ± 0.02		20	20	0	0	yes				blast	aguugcagcccuuucucu	ggaagggggcacugcucgggg	ggaagggggcacugcucgggggcuucagugaugagccccaguugcagcccuuucucu	chr26:13640043..13640100:-
chr6_34033	1.7	0.19 ± 0.02		96	96	0	0	yes				blast	ccacggcuggacagcggg	ccaugucccccgugguc	ccaugucccccguggucaguccgccucaccgagaucacgucacucaggccagcacugaccacggcuggacagcggg	chr6:39264977..39265053:+
chr17_10903	1.7	0.19 ± 0.02		28	28	0	0	yes				blast	ucgccagaggcucagagcaga	ggcuuugggccucuggaugagc	ggcuuugggccucuggaugagcuguucuuuccugggcucgccagaggcucagagcaga	chr17:49755525..49755583:+
chr30_25692	1.7	0.19 ± 0.02		22	22	0	0	no		hsa-miR-3197		blast	ggaggcgccgcgggccug	ggcccgggcccccuuccuccu	ggaggcgccgcgggccugcgggaagccgggcccgggcccccuuccuccu	chr30:29161825..29161874:+
chr30_25553	1.7	0.19 ± 0.02		125	125	0	0	yes				blast	uugccugggacucuggaaccau	guuuccagccuccugggcaagg	guuuccagccuccugggcaagggaacagucucuucccuugccugggacucuggaaccau	chr30:15365734..15365793:+
chr13_7557	1.7	0.19 ± 0.02		26	26	0	0	yes				blast	gccccccccugcacccacu	aggguuugcagggcuggcuc	gccccccccugcacccacuccagcaggcccacucaccgccuccuccaggguuugcagggcuggcuc	chr13:37225932..37225998:-
chr23_18501	1.7	0.19 ± 0.02		15	15	0	0	yes		hsa-miR-191-3p		blast	ucugcgcuacguggacauugccauc	uaccauugcucuguguaacacagacu	uaccauugcucuguguaacacagacucuccucugcgcuacguggacauugccauc	chr23:9075441..9075496:+
chr20_15915	1.7	0.19 ± 0.02		13	13	0	0	no		hsa-miR-4793-5p		blast	acauccugagcgccgcccgccug	ggcgcucacggcccucauggacuucg	ggcgcucacggcccucauggacuucgccuacacggccacgcucaccgucagcacggccaacgugggcgacauccugagcgccgcccgccug	chr20:55517793..55517884:+
chr8_37223	1.7	0.19 ± 0.02		42	42	0	0	yes				blast	uccgucgcagacuacggaccucu	uaguccgggucugcggggagg	uaguccgggucugcggggaggcagacagcuccgucgcagacuacggaccucu	chr8:43514142..43514194:+
chr24_19844	1.7	0.19 ± 0.02		278	278	0	0	yes				blast	uaaacaucacugcaagucuuaa	cagacuugcugugauguucacg	cagacuugcugugauguucacguggagaggaguuaaacaucacugcaagucuuaa	chr24:24029548..24029603:-
chr4_31152	1.7	0.19 ± 0.02		2069	2069	0	0	yes				blast	cacaugguuagaucaagcacaa	gugcuugacagaaccauguucc	gugcuugacagaaccauguuccguuuccaucguuccaccacaugguuagaucaagcacaa	chr4:43010774..43010834:-
chr4_30682	1.7	0.19 ± 0.02		3990	3990	0	0	yes				blast	gagcuacagugcuucaucuca	agaugcagcacugcaccucag	gagcuacagugcuucaucucagacucccaacugaccagagaugcagcacugcaccucag	chr4:59534534..59534593:+
chr6_34840	1.7	0.19 ± 0.02		89	89	0	0	no		hsa-miR-574-3p		blast	cacgcucaggaacugcuccagu	uggagccgagccaggaggugcg	uggagccgagccaggaggugcgggggcagcacgcucaggaacugcuccagu	chr6:38111769..38111820:-
chr14_8283	1.7	0.19 ± 0.02		117291	117282	9	0	yes				blast	cagugugaguucuaccauugccaaa	cggcaguggugggacagccagcc	cagugugaguucuaccauugccaaaaacggcgggaggcaagcggcaguggugggacagccagcc	chr14:7072682..7072746:-
chr30_25888	1.7	0.19 ± 0.02		244	244	0	0	yes				blast	ccgcugagcuaccgggga	ccugggccaaaggcggcg	ccugggccaaaggcggcgcuaaaccgcugagcuaccgggga	chr30:6725792..6725833:-
chr18_12968	1.7	0.19 ± 0.02		18	18	0	0	no		hsa-miR-4734		blast	gcugcggggcggggagcugcu	aggcccaccgcuccgcccgcag	aggcccaccgcuccgcccgcagcugcacacguaucuggugcuggagcugcugcggggcggggagcugcu	chr18:52711277..52711346:-
chr6_34025	1.7	0.19 ± 0.02		12	12	0	0	no		hsa-miR-612		blast	acugggcaggaggcaggcagguc	acugcucacgcuucugcucccggc	acugcucacgcuucugcucccggcgggcggaggacgugcagucacugggcaggaggcaggcagguc	chr6:39138951..39139017:+
chr9_38459	1.7	0.19 ± 0.02		27	27	0	0	yes				blast	uugaaacuggagccucuggagu	uuaccagugaguuuccaguuucguagg	uuaccagugaguuuccaguuucguaggggagcuuuccuugaaacuggagccucuggagu	chr9:4801503..4801562:+
chrX_41395	1.7	0.19 ± 0.02		19	19	0	0	yes				blast	aaacggaaccacuagugacuug	agucacuagggcaccauuuug	agucacuagggcaccauuuugaaacaaugcauaaucaucuacuaaacggaaccacuagugacuug	chrX:119925348..119925413:+
chr13_6723	1.7	0.19 ± 0.02		12	12	0	0	yes				blast	gguccaccagcuccuacauugcaga	ugguggaaggagcaggaccuc	ugguggaaggagcaggaccucccgcuggcacagcgccagcugcugggacagguccaccagcuccuacauugcaga	chr13:25332673..25332748:+
chr23_19191	1.7	0.19 ± 0.02		300	300	0	0	yes				blast	uuccgccuggggaguaag	ccgucccuucuggaaca	uuccgccuggggaguaagucccaaggcccuacagggcucccaggccccucagggcaggacccgucccuucuggaaca	chr23:52195130..52195207:-
chr35_28757	1.7	0.19 ± 0.02		20	20	0	0	yes				blast	ucaggguagguagucagggacagac	cuguccuucaguacccuccccuguca	ucaggguagguagucagggacagacaugaagggcucuagaagggagccuucuguccuucaguacccuccccuguca	chr35:25918634..25918710:-
chr35_28071	1.7	0.19 ± 0.02		39	39	0	0	yes				blast	cggcgccuaccagggcuggaa	ccaguuccugcaggcgcgcu	ccaguuccugcaggcgcgcuuccccuucuuccgcggcgccuaccagggcuggaa	chr35:1841487..1841541:+
chr2_14232	1.7	0.19 ± 0.02		39	39	0	0	yes				blast	ccuaccccacugcucgucauaga	uguggugggcaguggcgucggug	ccuaccccacugcucgucauagaggucacagcaguaggcccggccccuguggugggcaguggcgucggug	chr2:76771220..76771290:+
chr8_37015	1.7	0.19 ± 0.02		11	11	0	0	yes				blast	ggggcggcggagcggagc	ucucgcgaagccagcauugg	ucucgcgaagccagcauugggcugggcggacaucuucgaaagcccggggcggcggagcggagc	chr8:15708493..15708556:+
chr34_27564	1.7	0.19 ± 0.02		17	17	0	0	yes				blast	ggaguuuggcagaggcugu	agccccacguucaaacccug	ggaguuuggcagaggcugucucuugggcagccccacguucaaacccug	chr34:8985548..8985596:+
chr6_33943	1.7	0.19 ± 0.02		42	42	0	0	yes				blast	ugcuacucaggcguuugucag	ggcagacaacuggguggccug	ggcagacaacuggguggccuguaaaugaaccacagucuugcuacucaggcguuugucag	chr6:36789666..36789725:+
chr1_739	1.7	0.19 ± 0.02		12	12	0	0	no		hsa-miR-324-3p		blast	uccacugcccgccccccagg	gagggggcccugggcaggggugg	gagggggcccugggcagggguggaugaggggccuuuccaugccagccuccacugcccgccccccagg	chr1:102418810..102418877:+
chr5_32947	1.7	0.19 ± 0.02		16	16	0	0	no		hsa-miR-1233-5p		blast	agugggagaggucuuagccaaga	cuggccagaccuccucaccgg	agugggagaggucuuagccaagagcugugagucugcaccaggggcugccaccuccccgacaccuggccagaccuccucaccgg	chr5:41679742..41679825:-
chr21_17285	1.7	0.19 ± 0.02		27	27	0	0	no		hsa-miR-378a-5p		blast	uuccugacucccggcccuug	gguccccggagccaggagcu	uuccugacucccggcccuugguacucgggugaguggcggacgccggcugccagcgccggggcgugcacagguccccggagccaggagcu	chr21:7076094..7076183:-
chrX_41730	1.7	0.19 ± 0.02		2067	2067	0	0	yes				blast	acgguccuacacucaaggcaug	agccuugggugugggaggguaa	agccuugggugugggaggguaauuaagauaccaacgguccuacacucaaggcaug	chrX:42774679..42774734:-
chr9_39540	1.7	0.19 ± 0.02		46	40	0	6	yes				blast	cucagcaccaggauauuguu	aacaaaaucacugaugcuggagu	aacaaaaucacugaugcuggaguugcaugugucaucacucagcaccaggauauuguu	chr9:918651..918708:-
chr35_28431	1.7	0.19 ± 0.02		42	42	0	0	no		hsa-miR-6512-3p		blast	uuccagcccugguaggcgccg	gcgccugcaggaacugguaga	uuccagcccugguaggcgccgcggaagaaggggaagcgcgccugcaggaacugguaga	chr35:1841483..1841541:-
chr12_5950	1.7	0.19 ± 0.02		20	20	0	0	no		hsa-miR-340-3p		blast	cccgucucggguacucua	gaguaaggauggagga	cccgucucggguacucuagugaguaaggauggagga	chr12:1131404..1131440:-
chr15_8942	1.7	0.19 ± 0.02		14	14	0	0	no		hsa-miR-7154-3p		blast	cggaggacgcccggcuuc	ugcugggcgccgcggcu	cggaggacgcccggcuucaccugcugggcgccgcggcu	chr15:35988904..35988942:+
chr24_19602	1.7	0.19 ± 0.02		48	48	0	0	no		hsa-miR-3180-3p		blast	cggggcgggggcggcgga	cgcggcucccccacacguc	cggggcgggggcggcggaggacagacggccacgcggcucccccacacguc	chr24:46237939..46237989:+
chr27_22218	1.7	0.19 ± 0.02		14	14	0	0	no		hsa-miR-7154-3p		blast	cggaggacgcccggcuuc	cggcgggcggcgccgcu	cggaggacgcccggcuucggccgcgccagccgccggcgggcggcgccgcu	chr27:33934836..33934886:+
chr28_23590	1.7	0.19 ± 0.02		24	24	0	0	yes				blast	agccaugagagguguugccug	gggccucaccacuccuggcucc	gggccucaccacuccuggcuccuacaucaacagccaugagagguguugccug	chr28:36030430..36030482:-
chr4_30491	1.7	0.19 ± 0.02		23	23	0	0	yes				blast	aaccucugcccugugccuacagc	uagagggcagggcagagacagg	uagagggcagggcagagacaggacugcuuucuggugccaaccucugcccugugccuacagc	chr4:35856579..35856640:+
chr26_21584	1.7	0.19 ± 0.02		23	23	0	0	yes				blast	cugagagugagcacauccuua	aggauacacucacucucaggu	aggauacacucacucucagguccaugaaaugcagaccugagagugagcacauccuua	chr26:14887577..14887634:-
chr1_452	1.7	0.19 ± 0.02		78	78	0	0	yes				blast	cuugcugcuccccgcuug	agcggggauggcagcgg	cuugcugcuccccgcuugccaguggcagcggggauggcagcgg	chr1:68962839..68962882:+
chr13_7588	1.6	0.19 ± 0.02		21	21	0	0	yes				blast	aggcgcagcuggagccag	agcuucaacuggucacg	agcuucaacuggucacguauaaggcgcagcuggagccag	chr13:37461335..37461374:-
chr17_10610	1.6	0.19 ± 0.02		703	700	0	3	yes				blast	aagucacucccaggcagcugcaa	uugcggugcccagagugaccc	aagucacucccaggcagcugcaacaucccuagcacaguguugcggugcccagagugaccc	chr17:19575834..19575894:+
chr10_3096	1.6	0.19 ± 0.02		25	25	0	0	yes				blast	accaauguccuuccgaga	gcgggugguauuggggu	gcgggugguauuggggugggcaugggaucacucacaccaauguccuuccgaga	chr10:280266..280319:-
chrX_41432	1.6	0.19 ± 0.02		16	9	0	7	yes				blast	auggauugccaggagugccccg	cauggcaccuggcagcuacc	auggauugccaggagugccccgagggcuaccgugucaccuacacucccauggcaccuggcagcuacc	chrX:122082147..122082214:+
chr7_35730	1.6	0.19 ± 0.02		23	23	0	0	no		hsa-miR-604		blast	aggcugcggcugcggaggag	ucgccgcggccguggcccgc	aggcugcggcugcggaggagccacccggagcgaaacugcagagaugcuguccgugcgcgucgccgcggccguggcccgc	chr7:45118198..45118277:+
chr18_12984	1.6	0.19 ± 0.02		82	82	0	0	yes				blast	ccucgcugcugucauccuc	ggcucaccgugcgagugc	ggcucaccgugcgagugcuccuccucgcugcugucauccuc	chr18:53096936..53096977:-
chr20_15205	1.6	0.19 ± 0.02		19	19	0	0	no		hsa-miR-6825-5p		blast	gggggagggggcgauggugg	acaaggaggcccugcccccucag	acaaggaggcccugcccccucagagccuguccuugggcucccaaggugagaggccaggaucugggggagggggcgauggugg	chr20:1178255..1178337:+
chr4_31189	1.6	0.19 ± 0.02		191	191	0	0	yes				blast	agaggaaacucugguggag	cuccagguacuuugg	agaggaaacucugguggagagcuuucucuccagguacuuugg	chr4:50450297..50450339:-
chrUn_JH373668_42946	1.6	0.19 ± 0.02		25	25	0	0	yes				blast	uauccagaaaggcgcucguuau	aacgaguaccuuucuggauuga	uauccagaaaggcgcucguuauggauucuaaguguaacgaguaccuuucuggauuga	chrUn_JH373668:13006..13063:+
chr17_11726	1.6	0.19 ± 0.02		14	14	0	0	yes				blast	uccccaucucccucccugcagc	ugggagaagaugagggaug	ugggagaagaugagggauguaucucauccccaucucccucccugcagc	chr17:59512634..59512682:-
chr4_30309	1.6	0.19 ± 0.02		482	482	0	0	yes				blast	ggagauggagccagggcccuaa	agggucaaagccccacucccc	agggucaaagccccacuccccacagaagguuuuccuaaaggagauggagccagggcccuaa	chr4:15180121..15180182:+
chr16_9650	1.6	0.19 ± 0.02		22	22	0	0	no		hsa-miR-128-1-5p		blast	cggggccgggggugggguu	aucgggcccggggcgcgugac	cggggccgggggugggguuacaucgggcccggggcgcgugac	chr16:174586..174628:+
chr22_17649	1.6	0.19 ± 0.02		25	25	0	0	yes				blast	gaaggaaggcgugguggg	cgccgugacaacccuaagg	cgccgugacaacccuaaggaggaugcuuccccugaaggaaggcgugguggg	chr22:826167..826218:+
chr32_26948	1.6	0.19 ± 0.02		19	19	0	0	no		hsa-miR-744-5p		blast	cgcggggcggcccgaggagccuc	gccuccucggccugcccgcccg	gccuccucggccugcccgcccggggucgguacgcggggcggcccgaggagccuc	chr32:6341793..6341847:-
chr12_5949	1.6	0.19 ± 0.02		20	20	0	0	no		hsa-miR-340-3p		blast	cccgucucggguacucua	gaguaaggauggagg	cccgucucggguacucuagugaguaaggauggagg	chr12:1131405..1131440:-
chr30_25897	1.6	0.19 ± 0.02		13	13	0	0	yes				blast	agucuucccuagcccaggcuuc	agcagagggcuaggcaagagcugg	agucuucccuagcccaggcuuccaucuuggcaaggaggaagcagagggcuaggcaagagcugg	chr30:7988387..7988450:-
chr10_2687	1.6	0.19 ± 0.02		21	17	4	0	yes				blast	ggaggaggagaugauggccaag	ugguuaucgucuaccuccgucuc	ugguuaucgucuaccuccgucucuucuaggucaagccacugcugcaggugagccggcaggaggaggagaugauggccaag	chr10:28106103..28106183:+
chr18_12800	1.6	0.19 ± 0.02		17	17	0	0	yes				blast	aaggugucugguucugagucagg	ugagucagaaucagagaccgcau	ugagucagaaucagagaccgcauguggaaggugucugguucugagucagg	chr18:46688443..46688493:-
chr36_28869	1.6	0.19 ± 0.02		20	20	0	0	yes				blast	agcugcaccucggcuuccaggga	gaugaggagcuugaggaugucugg	gaugaggagcuugaggaugucuggcggggggagccuccugcaaaagcugcaccucggcuuccaggga	chr36:18587875..18587942:+
chr35_28381	1.6	0.19 ± 0.02		19	19	0	0	yes				blast	gucugucccugacuaccuacccuga	aggggaggguacugaaggacagaagg	aggggaggguacugaaggacagaaggcucccuucuagagcccuucaugucugucccugacuaccuacccuga	chr35:25918638..25918710:+
chr2_14274	1.6	0.19 ± 0.02		22	22	0	0	yes				blast	agaugggucacuggggag	ccccagguacggugugg	agaugggucacuggggagcuuugcggaaaagcccaguccccagguacggugugg	chr2:79376045..79376099:+
chr5_32464	1.6	0.19 ± 0.02		23	23	0	0	yes				blast	augccccuccccagcccc	agcuucggggugggguucau	agcuucggggugggguucauaccaacaugccccuccccagcccc	chr5:3384263..3384307:-
chr6_34930	1.6	0.19 ± 0.02		20	20	0	0	no		hsa-miR-4502		blast	gcugaugaugagaccucccg	ggccuccgagucacggccg	ggccuccgagucacggccggggugggguccuggaccauguugguccagugccugcguuauggcugaugaugagaccucccg	chr6:40033903..40033984:-
chr38_30042	1.6	0.19 ± 0.02		18	18	0	0	no		hsa-miR-4494		blast	gcagacuggauggugcacugg	aggugcuaauucuccuguac	aggugcuaauucuccuguacaucgcagacuggauggugcacugg	chr38:2218888..2218932:-
chr6_34377	1.6	0.19 ± 0.02		24	24	0	0	no		hsa-miR-6084		blast	guccgccacgcucaggug	cucugugggugggggagac	guccgccacgcucaggugcucugaggagggcagcucugugggugggggagac	chr6:5591303..5591355:-
chr21_17422	1.6	0.19 ± 0.02		179	179	0	0	yes				blast	acuggagacacgugcacuguaga	aacagggccgcgucuccagccu	aacagggccgcgucuccagccucggagccacacuggagacacgugcacuguaga	chr21:25597023..25597077:-
chr11_4015	1.6	0.19 ± 0.02		23	23	0	0	no		hsa-miR-6877-5p		blast	ggggccgaccccggcggg	uuagagggacgguccaccca	uuagagggacgguccacccagcaccgggagggcgcgugaggcagccccggcgggagcuaggggccgaccccggcggg	chr11:3324480..3324557:+
chr27_21903	1.6	0.19 ± 0.02		1498	1498	0	0	no		hsa-miR-4510		blast	agagggagacccgggcucgga	cggcccggcaggaacuuugc	cggcccggcaggaacuuugcaccgcagccuucacucugcagccguaggggcugagggcuggggggagagggagacccgggcucgga	chr27:1230387..1230473:+
chr24_20041	1.6	0.19 ± 0.02		14	14	0	0	no		hsa-miR-4257		blast	ccagaggugggaggggau	acacugccacccuggcc	ccagaggugggaggggauggggacccggggcaccguggccuggcuccuacgacacugccacccuggcc	chr24:43474942..43475010:-
chr20_15249	1.6	0.19 ± 0.02		30	30	0	0	yes				blast	uaaccgcugcacacuccucagg	uguggggugugcaggugguaggg	uguggggugugcaggugguagggagguuguuugcacaccaguguuguaaccgcugcacacuccucagg	chr20:4290741..4290809:+
chr11_5332	1.6	0.19 ± 0.02		80	80	0	0	yes				blast	ccagaccguccaaccuuaggau	ccccaaagcacgacggcuggca	ccccaaagcacgacggcuggcaacgccucccagaccguccaaccuuaggau	chr11:74256389..74256440:-
chr33_27489	1.6	0.19 ± 0.02		110	110	0	0	no		hsa-miR-6880-5p		blast	ugguggaggaugcgggca	cccgccuccugcucagg	ugguggaggaugcgggcaguggaaggacucggggagcccgccgguccgguccguuuguccccccgccuccugcucagg	chr33:29979198..29979276:-
chr2_15044	1.6	0.19 ± 0.02		21	21	0	0	no		hsa-miR-30b-3p		blast	gugggaggggcggcggcg	cugugccccucaccccu	cugugccccucaccccuagaacagcaccagcuaaggugggaggggcggcggcg	chr2:76753762..76753815:-
chr34_27624	1.6	0.19 ± 0.02		142	129	0	13	no		hsa-miR-1224-5p		blast	gugaggacucgggagguggag	ccccaccuccucucuccucagg	gugaggacucgggagguggaggguggcgccgccaaggccagggcacugucucagcucgcuucuccccccaccuccucucuccucagg	chr34:17134367..17134454:+
chr8_37945	1.6	0.19 ± 0.02		41	41	0	0	yes				blast	agagguccguagucugcgacgga	cccgcagacccggacuaaaau	agagguccguagucugcgacggagcugucugccuccccgcagacccggacuaaaau	chr8:43514138..43514194:-
chr3_25060	1.6	0.19 ± 0.02		10564	10330	0	234	yes				blast	ucauacagcuagauaaccaaaga	acuuucgguuaucuagcuuuau	acuuucgguuaucuagcuuuaugacggcucuguggcacucauacagcuagauaaccaaaga	chr3:52410839..52410900:-
chr9_39901	1.6	0.19 ± 0.02		27	27	0	0	yes				blast	uuugggggucagaauaagggcu	cccuuuaucuguccuccaggag	uuugggggucagaauaagggcucuuaaccuuggagagaauaagaagcccuuuaucuguccuccaggag	chr9:22412449..22412517:-
chr16_9649	1.6	0.19 ± 0.02		22	22	0	0	no		hsa-miR-128-1-5p		blast	cggggccgggggugggguu	cauggggccgcaggcgcgugau	cauggggccgcaggcgcgugaugucagggccaggugcggugacgucggggccgggggugggguu	chr16:174541..174605:+
chr7_36646	1.6	0.19 ± 0.02		30	30	0	0	yes				blast	cccucccucccccgccgc	gcuggggggugggggggcg	gcuggggggugggggggcgcgcguuccaaugcgcccucccucccucccccgccgc	chr7:63149448..63149503:-
chrUn_JH373243_42440	1.6	0.19 ± 0.02		13	13	0	0	no		hsa-miR-663b		blast	cguggcccggagucgccca	ggaguucccagggccacugga	cguggcccggagucgcccaggcaggacgguccccgggaguucccagggccacugga	chrUn_JH373243:417427..417483:+
chr15_9207	1.6	0.19 ± 0.02		22	21	0	1	yes				blast	aggucccagaucagagcugcu	gucugaucugaggccuag	aggucccagaucagagcugcuguuuuccccucgggccugucugaucugaggccuag	chr15:6058622..6058678:-
chr5_31946	1.6	0.19 ± 0.02		27	27	0	0	yes				blast	acaccucagagguaacacag	guggcucugccaggugcuu	acaccucagagguaacacagaaaugccccggggcagaguccccgaacagcuguggcucugccaggugcuu	chr5:41432199..41432269:+
chr2_14289	1.6	0.19 ± 0.02		14	14	0	0	no		hsa-miR-1827		blast	ugaggcagggggguggcu	ccgcuucccgguuuggca	ccgcuucccgguuuggcagcagaggugaggcagggggguggcu	chr2:80044528..80044571:+
chr1_480	1.6	0.19 ± 0.02		73817	73789	4	24	yes				blast	gcagaacuuagccacugugaa	uucaccaaucagcuaagcucu	gcagaacuuagccacugugaacaaagcggaaaccagucacuguucaccaaucagcuaagcucu	chr1:71678116..71678179:+
chr26_21213	1.6	0.19 ± 0.02		30	30	0	0	yes				blast	ugcuccccgugucugcucaaga	cuuggcugacauccagggcagc	cuuggcugacauccagggcagccccgagacggcugcuccccgugucugcucaaga	chr26:22167334..22167389:+
chr9_38739	1.6	0.19 ± 0.02		22	22	0	0	yes				blast	uccugcuucuuaucuuccaga	uagggagaaaggaggcagggag	uagggagaaaggaggcagggagugccaguaugcugaacuggugccaucuuccugcuucuuaucuuccaga	chr9:21243059..21243129:+
chr3_25061	1.6	0.19 ± 0.02		82	82	0	0	yes				blast	augagugcuuacuaggugcuaag	aagcacuuuacaugccuccuuc	augagugcuuacuaggugcuaagcacugugcuaagcacuuuacaugccuccuuc	chr3:52718702..52718756:-
chr14_8282	1.5	0.19 ± 0.02		1626	1626	0	0	yes				blast	agcaaaaaugugcuagugccaaa	uggcacugcacaugauugcuca	uggcacugcacaugauugcucagagcggagagacacaagcaaaaaugugcuagugccaaa	chr14:7068766..7068826:-
chr24_19438	1.5	0.19 ± 0.02		135	135	0	0	no		hsa-miR-12126		blast	gacuugggaggaggacau	gaccucuucaucucggagccuu	gacuugggaggaggacauggccccugccuggucuugaccucuucaucucggagccuu	chr24:27289452..27289509:+
chr11_4607	1.5	0.19 ± 0.02		51	51	0	0	yes				blast	uguggccgacagccccucugc	agaggggcaccucguccucaga	agaggggcaccucguccucagaccagaccuuccuguggccgacagccccucugc	chr11:68464350..68464404:+
chr6_34434	1.5	0.19 ± 0.02		13	13	0	0	no		hsa-miR-1913		blast	gcugccccuccucugcugcc	ccucguggagcuguggggagcug	ccucguggagcuguggggagcugguggagaggcagggcaugagugccccuuuucuuggugggacccagcugccccuccucugcugcc	chr6:8705904..8705991:-
chr14_8603	1.5	0.19 ± 0.02		12	12	0	0	no		hsa-miR-4481		blast	ugagugggcagcgugaguaacugg	agaccugcguagcgcgcggcccccagg	ugagugggcagcgugaguaacuggauuuuacagaccugcguagcgcgcggcccccagg	chr14:59409457..59409515:-
chr13_7219	1.5	0.19 ± 0.02		28	28	0	0	yes				blast	agcugaaggacauccgga	cggguguucuuuggcaaa	agcugaaggacauccggaaccccuggaagcacagccggguguucuuuggcaaa	chr13:1942141..1942194:-
chr1_1771	1.5	0.19 ± 0.02		901	901	0	0	no		hsa-miR-1207-3p		blast	gcagcuggggcgauccacgg	ggcccccugggugcccgggaccuug	gcagcuggggcgauccacgguaagggccuggcucaccucuacagucgccgcccuugccggcccccugggugcccgggaccuug	chr1:99324205..99324288:-
chr19_13288	1.5	0.19 ± 0.02		12	12	0	0	no		hsa-miR-4476		blast	caggaaggagacuggguag	gccccguguccucccuccg	caggaaggagacuggguaggcgggugugcggcccugccccguguccucccuccg	chr19:51909772..51909826:+
chr19_13161	1.5	0.19 ± 0.02		18	18	0	0	yes				blast	auuccccaguuacccagccauu	uggugggaagcugaggagaucca	uggugggaagcugaggagauccagcucuuuccaguucucugauuccccaguuacccagccauu	chr19:23323242..23323305:+
chr22_18335	1.5	0.19 ± 0.02		24	24	0	0	yes				blast	ucgauggcuaucuucucacu	ugggagggauaggguu	ucgauggcuaucuucucacugugucuucacacagugggagggauaggguu	chr22:49195704..49195754:-
chr9_38933	1.5	0.19 ± 0.02		178	178	0	0	yes				blast	agugcuuucuacuuuauggg	cauaaaguaggaaacacuac	cauaaaguaggaaacacuacacccuccagugcuguuaguagugcuuucuacuuuauggg	chr9:32977396..32977455:+
chr9_38345	1.5	0.19 ± 0.02		16	16	0	0	no		hsa-miR-6856-3p		blast	cacagcccugucccugcccaca	agaggcaggagagggagaugugcg	agaggcaggagagggagaugugcgucccuucaggcugacacagcccugucccugcccaca	chr9:420718..420778:+
chr31_26424	1.5	0.19 ± 0.02		15	15	0	0	yes				blast	agggagggaaaagaucagaa	cuugucuugccccucccugc	agggagggaaaagaucagaaaauguauuguggauuugcuaaaagucgggguucucuugucuugccccucccugc	chr31:30210212..30210286:+
chr9_38841	1.5	0.19 ± 0.02		5477	5477	0	0	yes				blast	cccaacaacaugaaacuaccua	ggugguuuaauguuguuguguu	ggugguuuaauguuguuguguucagaaauccaggcccaacaacaugaaacuaccua	chr9:24895686..24895742:+
chr7_35729	1.5	0.19 ± 0.02		23	23	0	0	no		hsa-miR-604		blast	aggcugcggcugcggaggag	ccucgcggcucagccauuuugucc	ccucgcggcucagccauuuugucccagucaguccggaggcugcggcugcggaggag	chr7:45118162..45118218:+
chr10_2259	1.5	0.19 ± 0.02		25	25	0	0	yes				blast	acagcuguaagccccuggagcga	gcucuagggucaccagcugggu	gcucuagggucaccagcuggguuuggaaaagauaacagcuguaagccccuggagcga	chr10:847601..847658:+
chr14_7929	1.5	0.19 ± 0.02		211	205	0	6	yes				blast	gcaagcccagaccgcaaaaag	cuuuuugggguaagggcuu	cuuuuugggguaagggcuuccugacuacuguugagaggaacagcaagcccagaccgcaaaaag	chr14:8165111..8165174:+
chr5_31753	1.5	0.19 ± 0.02		26	26	0	0	no		hsa-miR-6715a-3p		blast	acaaaccacagugugcugcug	acaccacaguguggucuggac	acaccacaguguggucuggacguggccacaguaccguacaaaccacagugugcugcug	chr5:32045767..32045825:+
chr3_24708	1.5	0.19 ± 0.02		12	12	0	0	no		hsa-miR-214-3p		blast	ccagcaggccuggggcgg	gacccacaggaccugcggug	ccagcaggccuggggcggccccuggggcccggacccacaggaccugcggug	chr3:91505771..91505822:+
chr27_22257	1.5	0.19 ± 0.02		219	219	0	0	yes				blast	gccaucuuuaccagacaguguua	ucacugcugagggaaccggccc	ucacugcugagggaaccggcccgggggccaucuuuaccagacaguguua	chr27:38081648..38081697:+
chr3_24707	1.5	0.19 ± 0.02		12	12	0	0	no		hsa-miR-214-3p		blast	ccagcaggccuggggcgg	gcccuggcuccgagccg	gcccuggcuccgagccgcucagguccccgcgcacacgcgcacagacucccggucaccagcaggccuggggcgg	chr3:91505716..91505789:+
chr1_866	1.5	0.19 ± 0.02		16	16	0	0	no		hsa-miR-4663		blast	agcugagcugcacguccacguc	caagggcgugcgguguuca	agcugagcugcacguccacgucaggggccugauaccuagagaacaagggcgugcgguguuca	chr1:108308380..108308442:+
chr30_25898	1.5	0.19 ± 0.02		13	13	0	0	yes				blast	agucuucccuagcccaggcuuc	agccuaagcuuaguuaagacauc	agccuaagcuuaguuaagacaucucccaggcuggaggagucuggucccaaagucuucccuagcccaggcuuc	chr30:7988428..7988500:-
chr37_29454	1.5	0.19 ± 0.02		12	12	0	0	no		hsa-miR-1972		blast	gcaggccacacgucccuccaa	gggggggcgggaaggcgcucccug	gggggggcgggaaggcgcucccugacagugcucagcaggccacacgucccuccaa	chr37:1749903..1749958:-
chr17_11128	1.5	0.19 ± 0.02		19	19	0	0	no		hsa-miR-3197		blast	ggaggcgccgcgggccug	ggacucccgggugcugcgcg	ggacucccgggugcugcgcggagcgggaggcgccgcgggccug	chr17:1418947..1418990:-
chr38_30095	1.5	0.19 ± 0.02		349	349	0	0	yes				blast	uucggggggcuugggacc	guccaagccaaccaacg	uucggggggcuugggaccucggggaugaguccaagccaaccaacg	chr38:17339318..17339363:-
chr9_39868	1.5	0.19 ± 0.02		13	13	0	0	yes				blast	ugggacagagaagaggaag	uccucccucucugucccugc	uccucccucucugucccugcuuucuuucucuaugggacagagaagaggaag	chr9:21001413..21001464:-
chr16_10259	1.5	0.19 ± 0.02		28	28	0	0	yes				blast	ucuugcucaaaggaucugca	cagaggcuucugaggaggguu	ucuugcucaaaggaucugcaggcagaggcuucugaggaggguu	chr16:22507712..22507755:-
chr16_9647	1.5	0.19 ± 0.02		22	22	0	0	no		hsa-miR-128-1-5p		blast	cggggccgggggugggguu	ccccggggcucaaggugcagac	ccccggggcucaaggugcagacggugacgucggggccgggggugggguu	chr16:174423..174472:+
chrX_41285	1.5	0.19 ± 0.02		234	234	0	0	yes				blast	cuaccugcacuguaagcacuuu	aagugcuugcauugcaguagau	aagugcuugcauugcaguagaucgcagaaugcuaccugcacuguaagcacuuu	chrX:104896521..104896574:+
chr11_5019	1.5	0.19 ± 0.02		14	14	0	0	no		hsa-miR-7704		blast	uggggucggcuccaugacuaag	gggucaugcccagccacuucagc	uggggucggcuccaugacuaagaucucugggggaugucagagaaauggggucaugcccagccacuucagc	chr11:39043325..39043395:-
chr7_35588	1.5	0.19 ± 0.02		18	18	0	0	yes				blast	agucuggcuggaucccucc	agaggaaaaggccagauagg	agucuggcuggaucccuccagaguuucccuucuccacaucccauccugaaaagaaggugguauucaggagaggaaaaggccagauagg	chr7:41367456..41367544:+
chr12_6030	1.5	0.19 ± 0.02		16	16	0	0	yes				blast	caccaucagccugccuccu	gaucccgggugaggugca	gaucccgggugaggugcaaucaccaucagccugccuccu	chr12:5221098..5221137:-
chr2_14595	1.5	0.19 ± 0.02		12	12	0	0	no		hsa-miR-15a-3p		blast	aaggccauggacgagaggag	ccuucugcagggcccugc	aaggccauggacgagaggagauucaaggaugccgugcggcuccgcggcaggugaccuucugcagggcccugc	chr2:32235854..32235926:-
chr37_29374	1.5	0.19 ± 0.02		41	41	0	0	yes				blast	aaggugggcagggggaga	uccuccuggccaggacag	aaggugggcagggggagagaaacaaauguccuccuggccaggacag	chr37:25669704..25669750:+
chr26_21431	1.5	0.19 ± 0.02		2524	2524	0	0	no		hsa-miR-92a-2-5p		blast	uggugggggugccgggga	cccgguugcugccaggcagg	uggugggggugccggggacuuggaaaccuaugggguccacucccucccgguugcugccaggcagg	chr26:3096857..3096922:-
chr20_16290	1.5	0.19 ± 0.02		82868	82868	0	0	yes				blast	aacuguacaaacuacuaccuca	aggcaguggccuguacaguuau	aggcaguggccuguacaguuaucuccuguaccgggugguaucauagacccucaaacuguacaaacuacuaccuca	chr20:37501073..37501148:-
chr31_26663	1.5	0.19 ± 0.02		540	540	0	0	yes				blast	accacaugaaacugccaacuuu	auauuggcaauuucaugugguuc	accacaugaaacugccaacuuuguagauaaaaaaagucaaauauuggcaauuucaugugguuc	chr31:33861202..33861265:-
chr9_39462	1.5	0.19 ± 0.02		91	91	0	0	yes				blast	gcucagagcccagauguggca	ucacaccaacugggcuaagcuc	gcucagagcccagauguggcaucaucuuucagauacaaagaugucacaccaacugggcuaagcuc	chr9:60777547..60777612:+
chr35_28600	1.5	0.19 ± 0.02		24	24	0	0	no		hsa-miR-6795-5p		blast	uggggggaagagagacucgaga	ccgggucuccucgaccuuccuug	ccgggucuccucgaccuuccuugccgagagccggagcccggccguggggggaagagagacucgaga	chr35:22741931..22741997:-
chr25_20464	1.5	0.19 ± 0.02		21	21	0	0	no		hsa-miR-3918		blast	acagggccccaggguggugucug	gcagccucccagagguccauggu	acagggccccaggguggugucugcacucgauaaaggaaaagcgaccucccuugaggcccagcagccucccagagguccauggu	chr25:46517926..46518009:+
chr32_27078	1.5	0.19 ± 0.02		11	8	0	3	no				blast	uuuuggggcccucaagggag	uggaugcagggcuugccagaac	uggaugcagggcuugccagaacuaccacuggaaauaaaguuuuuggggcccucaagggag	chr32:30199259..30199319:-
chr20_15725	1.5	0.19 ± 0.02		3465	3465	0	0	yes				blast	aacccaccgacaacaaugaauguu	cauucaucccucggugggucugg	cauucaucccucggugggucuggccuccguccucacaacccaccgacaacaaugaauguu	chr20:48593161..48593221:+
chr4_30673	1.5	0.19 ± 0.02		48570	48560	10	0	yes				blast	gccuucugacuccaaguccagu	uggcuugcucuggggucacccagcca	uggcuugcucuggggucacccagccagagaguggggaaggcgacuccacucaggccuucugacuccaaguccagu	chr4:59276293..59276368:+
chr6_34422	1.5	0.19 ± 0.02		161	161	0	0	yes				blast	aaaccacugagccaccugggcugc	ggcuggauggcucaguugauaaa	aaaccacugagccaccugggcugcccauagagauuucuuuaaaaagaugguuucaggguggcuggauggcucaguugauaaa	chr6:7681533..7681615:-
chrX_42285	1.5	0.19 ± 0.02		21	21	0	0	yes				blast	aaaagccagaguuccaguccca	ggagcuggggcccuggccucccc	aaaagccagaguuccagucccagucugugaugacucgcugugggagcuggggcccuggccucccc	chrX:118511230..118511295:-
chr3_24446	1.5	0.19 ± 0.02		1883	1883	0	0	yes				blast	acccuuaucaguucuccgucca	gcuggaaaagugauaaggggau	acccuuaucaguucuccguccaacacuuagagucacaaagcuggcuggaaaagugauaaggggau	chr3:57914448..57914513:+
chr30_26163	1.5	0.19 ± 0.02		21	12	0	9	yes				blast	gguccaccagcuccuacauugcaga	uguucacguuggccagggcc	gguccaccagcuccuacauugcagaugaggcucccaauguucacguuggccagggcc	chr30:33346088..33346145:-
chr3_24474	1.5	0.19 ± 0.02		16	16	0	0	no		hsa-miR-650		blast	aggaggcaggcugauggug	cccgcagagggucucugc	aggaggcaggcugaugguggucgaggcgaggcccugcuacccgcagagggucucugc	chr3:59398699..59398756:+
chr30_25468	1.5	0.19 ± 0.02		13	13	0	0	yes				blast	gaagccugggcuagggaagacu	ucuuaacuaagcuuaggcuucuc	gaagccugggcuagggaagacuuugggaccagacuccuccagccugggagaugucuuaacuaagcuuaggcuucuc	chr30:7988428..7988504:+
chr10_3292	1.5	0.19 ± 0.02		30	30	0	0	yes				blast	aaggaaaagcuaaaucaaguuuaa	aaacuugauuuagcucccuaau	aaacuugauuuagcucccuaauugucaaaaggaaaagcuaaaucaaguuuaa	chr10:13303675..13303727:-
chr24_20020	1.5	0.19 ± 0.02		1437	1437	0	0	yes				blast	agagagaguucaagaggg	cucuuguccucaccaucaug	cucuuguccucaccaucaugguggcugcuuaccucaaaggugagauggccauagagagaguucaagaggg	chr24:42101697..42101767:-
chr6_34624	1.5	0.19 ± 0.02		12	12	0	0	yes				blast	auuuguacacaggagccu	gggaacugugagacaggugc	auuuguacacaggagccuggagucgcaggaaacgguaaacuccagggcccgggggaacugugagacaggugc	chr6:18065900..18065972:-
chrX_41571	1.5	0.19 ± 0.02		16	16	0	0	yes				blast	ugucauuucaaugguaccacuaa	aguagaaucacugaaaugacaga	ugucauuucaaugguaccacuaaaucuucauccaguuagauuuaguagaaucacugaaaugacaga	chrX:14697616..14697682:-
chr30_25467	1.5	0.19 ± 0.02		13	13	0	0	yes				blast	gaagccugggcuagggaagacu	ucuugccuagcccucugcuuccu	ucuugccuagcccucugcuuccuccuugccaagauggaagccugggcuagggaagacu	chr30:7988392..7988450:+
chr20_16340	1.5	0.19 ± 0.02		11	11	0	0	yes				blast	ccccacaccucugcccca	gggcagguggguagggcc	gggcagguggguagggccaagucaggcuggggccccacaccucugcccca	chr20:40057657..40057707:-
chr10_2563	1.4	0.19 ± 0.02		12	12	0	0	yes				blast	cuuccuucucugccacagugc	auugacaggguggaaggu	auugacaggguggaagguacucacccacucggauguccagaggccauccuuccuucucugccacagugc	chr10:23749243..23749312:+
chr14_8280	1.4	0.19 ± 0.02		70618	70512	0	106	yes				blast	agugaauucuaccagugccaua	uauggcccuucgguaauuca	uauggcccuucgguaauucacugaccgagacuguucacagugaauucuaccagugccaua	chr14:7068541..7068601:-
chr18_12707	1.4	0.19 ± 0.02		15	15	0	0	yes		hsa-miR-514a-5p		blast	gacucuggacuggcucagu	aaacccaacccagaguuga	gacucuggacuggcucagucuucuaucaaccuaccuguaaacccagccaacuucacuuuaaacccaacccagaguuga	chr18:38820754..38820832:-
chr22_17848	1.4	0.19 ± 0.02		149	149	0	0	yes				blast	gccuggguggcucagucggu	ugacuuccacucagguca	gccuggguggcucagucgguugagugucugacuuccacucagguca	chr22:29329628..29329674:+
chr11_4834	1.4	0.19 ± 0.02		23	23	0	0	no		hsa-miR-671-5p		blast	uggaagccccagcagcgga	uuguggaguggguuucuugg	uuguggaguggguuucuuggggugaaagucuggggugucaguggccauggaagccccagcagcgga	chr11:22276540..22276606:-
chr1_2163	1.4	0.19 ± 0.02		26	26	0	0	no		hsa-miR-6748-3p		blast	cccuguccuccaggagcuc	gcucuuggggaggcc	cccuguccuccaggagcucccaggccagcaggggagaggugaccgugaacgggaccuucaagcacccgcgggcucuuggggaggcc	chr1:119806628..119806714:-
chr2_15119	1.4	0.19 ± 0.02		25	25	0	0	no		hsa-miR-574-5p		blast	ugagugugugcgugugagugu	gcuuacccagacccacc	ugagugugugcgugugagugugcaccugugugcccggacacgugugugcuuacccagacccacc	chr2:80700318..80700382:-
chr5_32457	1.4	0.19 ± 0.02		142	142	0	0	yes				blast	acaaugguggugacagugc	aaaauuuaucacgugc	acaaugguggugacagugcuaacaccugcaaaauuuaucacgugc	chr5:2750084..2750129:-
chr8_37300	1.4	0.19 ± 0.02		359	359	0	0	yes				blast	ggugcuaagcaaauccaucaaa	ugauggaccuggcuccgcuca	ggugcuaagcaaauccaucaaaccacugucaacauccugguuuugauggaccuggcuccgcuca	chr8:53823716..53823780:+
chr24_19494	1.4	0.19 ± 0.02		33	33	0	0	no		hsa-miR-4467		blast	cggcggcggcccgcggga	cugaggcccugaacucgca	cggcggcggcccgcgggagcagcagcccggcccccgcacggcacggcccagcccgccuccugaggcccugaacucgca	chr24:34316886..34316964:+
chr3_24591	1.4	0.19 ± 0.02		162	162	0	0	yes				blast	uaaguacagaacacuagcaaga	uuguuaguauuguguacuuuua	uuguuaguauuguguacuuuuauaaaauuucauauaaguacagaacacuagcaaga	chr3:71615159..71615215:+
chr2_14610	1.4	0.19 ± 0.02		15	15	0	0	no		hsa-miR-1268a		blast	ugggcgugggcccagggc	ccagccaugccugcc	ugggcgugggcccagggcugccagccaugccugcc	chr2:33936751..33936786:-
chr20_16800	1.4	0.19 ± 0.02		25	25	0	0	no		hsa-miR-4274		blast	aagcagucgcggggcgugu	ccgcuugaggacggcucuc	ccgcuugaggacggcucucagacgccggcugaugcgcuggaagcagucgcggggcgugu	chr20:57767175..57767234:-
chr22_18239	1.4	0.19 ± 0.02		20	20	0	0	yes				blast	uuaacacuugcuggauuccuacuug	aguaaggauccagcaaauguuaacu	uuaacacuugcuggauuccuacuugggcuaguguaugucacagagugacccaaguaaggauccagcaaauguuaacu	chr22:28127659..28127736:-
chr21_17150	1.4	0.19 ± 0.02		29	29	0	0	no		hsa-miR-92a-2-5p		blast	ggguggggcggaggaggg	auuuuccguguagacucgg	ggguggggcggaggaggggcggcuuaccgauuuuccguguagacucgg	chr21:39466487..39466535:+
chr1_498	1.4	0.19 ± 0.02		750	750	0	0	yes				blast	ucucccccacccccccuu	gguggcaccuggauaggagcuu	ucucccccacccccccuuggauggccacuguucucugcacaguauuguggccaucagguggcaccuggauaggagcuu	chr1:73617807..73617885:+
chr8_36886	1.4	0.19 ± 0.02		25	24	1	0	yes				blast	gaucgguugcguuaccgc	ccacucgccacucaggauuca	gaucgguugcguuaccgcgcuggacgccucuuggcgcccuccuccgccacucgccacucaggauuca	chr8:889884..889951:+
chr20_16368	1.4	0.19 ± 0.02		15	15	0	0	no		hsa-miR-3190-3p		blast	gguggaaggccuggcaguggcg	cuacucaccuuggguuuugcgucuu	cuacucaccuuggguuuugcgucuuuugaagguaagguggaaggccuggcaguggcg	chr20:41080184..41080241:-
chr30_25730	1.4	0.19 ± 0.02		14	14	0	0	yes				blast	uugaaaaagggcaccucugg	ggaugugcucuuuucaggu	uugaaaaagggcaccucuggcccugugaaaguguugcuaaugguggccggaugugcucuuuucaggu	chr30:30788088..30788155:+
chr1_640	1.4	0.19 ± 0.02		19	19	0	0	no		hsa-miR-3937		blast	ucaggcggcaccuucgcggggaa	ccccagaacaccccgcuuggca	ucaggcggcaccuucgcggggaaccaggcgagccuccccagaacaccccgcuuggca	chr1:96501355..96501412:+
chr15_9140	1.4	0.19 ± 0.02		29	29	0	0	no		hsa-miR-30b-3p		blast	cugggaggccugaaggug	cauaggcccagug	cauaggcccaguguccucugggaggccugaaggug	chr15:1720136..1720171:-
chr3_25116	1.4	0.19 ± 0.02		20	20	0	0	no		hsa-miR-22-5p		blast	uguucuucccacgcuccaugaggaa	ggggaugggguaggaggcgcagg	ggggaugggguaggaggcgcaggcggccaggccacacauguucuucccacgcuccaugaggaa	chr3:58113589..58113652:-
chr2_14902	1.4	0.19 ± 0.02		55	34	0	21	yes				blast	aaggugccaaaaggggagg	acuccccccuugcucaccucucc	acuccccccuugcucaccucuccuuucuacuguugcagaggaaggugccaaaaggggagg	chr2:68975015..68975075:-
chr30_26248	1.4	0.19 ± 0.02		16	16	0	0	no		hsa-miR-3173-5p		blast	ugcccugcaggugcugga	cagaccuuggggccuu	cagaccuuggggccuucaaugcugaggauguuuauuggcucaaaccuaaggguucuggaggcaggggugcccugcaggugcugga	chr30:39309352..39309437:-
chrUn_JH373668_42950	1.4	0.19 ± 0.02		24	24	0	0	yes				blast	auaacgagcgccuuucuggaua	uccagaaagguacucguuacac	uccagaaagguacucguuacacuuagaauccauaacgagcgccuuucuggaua	chrUn_JH373668:13006..13059:-
chr37_29635	1.4	0.19 ± 0.02		18	18	0	0	yes				blast	ggaggcaaacccugacacuggagu	uccagguaagccugggauguaucaga	ggaggcaaacccugacacuggagugcucaccgucuccugggagaggagcacuacuccagguaagccugggauguaucaga	chr37:22487324..22487404:-
chr24_19246	1.4	0.19 ± 0.02		81	81	0	0	yes				blast	ugcagugaacaugacccaga	uggggcuuguucugcugcugc	ugcagugaacaugacccagacaaguuugaaaagcacagugcucuggggcuuguucugcugcugc	chr24:5063147..5063211:+
chr21_17024	1.4	0.19 ± 0.02		11	11	0	0	yes				blast	cacagaggccugcagaaa	ucagcagacccuuuguggu	cacagaggccugcagaaagucagcagacccuuuguggu	chr21:28430312..28430350:+
chrUn_JH373243_42433	1.4	0.19 ± 0.02		12	12	0	0	no		hsa-miR-3650		blast	gggugugucugacggccuu	ggccgcaggacagggcaca	ggccgcaggacagggcacaggggugugucugacggccuu	chrUn_JH373243:44330..44369:+
chr30_26106	1.4	0.19 ± 0.02		22	22	0	0	no		hsa-miR-4747-3p		blast	caggcccgcggcgccucc	gggggcccgggcccggc	gggggcccgggcccggcuucccgcaggcccgcggcgccucc	chr30:29161825..29161866:-
chr6_35072	1.4	0.19 ± 0.02		26	26	0	0	yes				blast	caacaacccagccagaaa	ucugugggccccuugug	ucugugggccccuugugggugcugagcugagcagcagucacaacaacccagccagaaa	chr6:58454975..58455033:-
chr8_38039	1.4	0.19 ± 0.02		10	8	0	2	no				blast	ugugggaaggacuggcgucg	ucgccugucuggaacaca	ugugggaaggacuggcgucgucaucuugucagaggucaugaucgccugucuggaacaca	chr8:59709841..59709900:-
chr5_33326	1.4	0.19 ± 0.02		20	20	0	0	yes				blast	ugucuccucuccugccccugcguc	agcuggggaggagucgacugacuug	agcuggggaggagucgacugacuugcccgccuugcaugucuccucuccugccccugcguc	chr5:76378630..76378690:-
chr20_16675	1.4	0.19 ± 0.02		24	24	0	0	no		hsa-miR-6727-5p		blast	cucggggcaggaagccag	cucugacugccuuggggg	cucggggcaggaagccagguagggucccggcggggugcccccucaccucugacugccuuggggg	chr20:55210383..55210447:-
chr18_12967	1.4	0.19 ± 0.02		18	18	0	0	no		hsa-miR-4734		blast	gcugcggggcggggagcugcu	gagcacauccgcaagaagcggcac	gcugcggggcggggagcugcuggagcacauccgcaagaagcggcac	chr18:52711252..52711298:-
chr33_27145	1.4	0.19 ± 0.02		2194211	2194157	19	35	yes				blast	cgcgaccucagaucagacg	uggcucucucucccggccucgc	uggcucucucucccggccucgcggcgacucccgcgcgcgcguacgcgcgcgcgcccuccgagacgcgaccucagaucagacg	chr33:635646..635728:+
chr6_34933	1.4	0.19 ± 0.02		11	11	0	0	yes				blast	cuguaguugcccuucuug	ccgagggugacugcgcggc	cuguaguugcccuucuuggucagcagcuccuugaacuggccgagggugacugcgcggc	chr6:40217132..40217190:-
chr18_12220	1.4	0.19 ± 0.02		16	15	1	0	no		hsa-miR-3909		blast	aguccucuucauccucugcguca	aggcagagucgaagugaagggcaug	aguccucuucauccucugcgucaggugcugaggggcccgggggugcugggggcagaggcagagucgaagugaagggcaug	chr18:51350765..51350845:+
chr25_20557	1.4	0.19 ± 0.02		11	11	0	0	no		hsa-miR-3144-5p		blast	gggggaccugaggaccugg	uggcugcagggacuccuc	gggggaccugaggaccuggcggaggaggagcucggcccuggcugcagggacuccuc	chr25:7586187..7586243:-
chr31_26279	1.4	0.19 ± 0.02		22	22	0	0	yes				blast	uugggucuggguacaauc	uugaaaccagccccaaga	uugaaaccagccccaagaugcuaacacaccucugaggugauacugucccuugggucuggguacaauc	chr31:5723146..5723213:+
chr4_31199	1.4	0.19 ± 0.02		13	13	0	0	no		hsa-miR-93-3p		blast	gcugcugagcuucaccgugcugcc	cggcccuggaggugcucggcuacug	gcugcugagcuucaccgugcugcccuucucggcggcccuggaggugcucggcuacug	chr4:50724645..50724702:-
chr3_25271	1.3	0.19 ± 0.02		158	158	0	0	yes				blast	ucuugcuaguguucuguacuua	aguacacaauacuaacaagauc	ucuugcuaguguucuguacuuauaugaaauuuuauaaaaguacacaauacuaacaagauc	chr3:71615155..71615215:-
chr7_36508	1.3	0.19 ± 0.02		16	16	0	0	no		hsa-miR-2355-5p		blast	guccccaguucccugcuucu	aggcacgccccuggggauac	aggcacgccccuggggauaccugagguccccaguucccugcuucu	chr7:42767490..42767535:-
chrX_41891	1.3	0.19 ± 0.02		11	8	0	3	yes				blast	aucucuuggccacuagcugaau	agcuaaugccaaggagagaugcagc	aucucuuggccacuagcugaaucuugacgugagggaagauuuuagcuaaugccaaggagagaugcagc	chrX:60395854..60395922:-
chrX_42364	1.3	0.19 ± 0.02		18	18	0	0	no		hsa-miR-3064-5p		blast	gcuggcugugggcaaggaccu	gugacguugggggcggggag	gugacguugggggcggggagggggccaguggccaccccacacuccugcuggcugugggcaaggaccu	chrX:122217601..122217668:-
chr3_24314	1.3	0.19 ± 0.02		25	25	0	0	no		hsa-miR-561-5p		blast	aucaaggaagagcugcugcuggu	cagccuggcugcuuucugcuggg	aucaaggaagagcugcugcuggucgagccaggccuuuguggugcugggugggguugggccgggcuggccagccuggcugcuuucugcuggg	chr3:39955781..39955872:+
chr17_11404	1.3	0.19 ± 0.02		30	30	0	0	yes				blast	ccaucugggccaguucca	gcagcuguuucagguaggag	gcagcuguuucagguaggaguccuuggaccacauggcuuggguuaccaucugggccaguucca	chr17:34501388..34501451:-
chr2_14331	1.3	0.19 ± 0.02		9	9	0	0	yes		hsa-miR-28-5p		blast	uaggagcucuguuuggaauu	uuuuagacccacucccaag	uuuuagacccacucccaaggccucacucuuaggagcucuguuuggaauu	chr2:82851435..82851484:+
chr9_39678	1.3	0.19 ± 0.02		11	11	0	0	yes				blast	gcgcugucacucgcuccaccau	gguggugguggguugagcaagcgcuc	gguggugguggguugagcaagcgcucugcuuuuggcgcugucacucgcuccaccau	chr9:9559298..9559354:-
chr20_15704	1.3	0.19 ± 0.02		15	8	7	0	yes				blast	cuuccagcuucugcagggcu	cuccuccuccaccagcuggaugcg	cuuccagcuucugcagggcuguggccagccguuccugagcccuguccagcuccuccuccaccagcuggaugcg	chr20:46366086..46366159:+
chr6_33994	1.3	0.19 ± 0.02		11	11	0	0	no		hsa-miR-10398-5p		blast	uggcuccccagccccaggcuga	agcggcagugggcgaguaacagg	uggcuccccagccccaggcugaccacguccgcaucauggccugcgugcagcggcagcggcagugggcgaguaacagg	chr6:38316429..38316506:+
chr27_22859	1.3	0.19 ± 0.02		26	26	0	0	yes				blast	agcuggccccagacuucu	gagggugaggucauguuuu	agcuggccccagacuucuccuggaauuucccguuuccuggaaggagggugaggucauguuuu	chr27:42260811..42260873:-
chr5_31576	1.3	0.19 ± 0.02		34	25	9	0	no		hsa-miR-6729-3p		blast	ucaucccccgccaccugcagcug	gcugcugggcggcgugacgauc	ucaucccccgccaccugcagcuggccauccgcaacgacgaggagcucaacaagcugcugggcggcgugacgauc	chr5:14766360..14766434:+
chr25_20425	1.3	0.19 ± 0.02		22	22	0	0	yes				blast	cugugccacccccaccug	ggugggcaaagcaccaga	ggugggcaaagcaccagaucugugccacccccaccug	chr25:44032177..44032214:+
chr9_39137	1.3	0.19 ± 0.02		24	15	0	9	no		hsa-miR-3192-5p		blast	gcugggaggaaggaagagggug	cacucccacccccaaguaccucac	gcugggaggaaggaagagggugugugagggcugccugcaugugcacacaugcccuccacucccacccccaaguaccucac	chr9:45637039..45637119:+
chr18_12201	1.3	0.19 ± 0.02		15	15	0	0	no		hsa-miR-4779		blast	caggaggguccucaagcugccu	gcagguuugagagacucucucucag	gcagguuugagagacucucucucagguuggcucagagcuguguucccaggaggguccucaagcugccu	chr18:50045691..50045759:+
chr13_7556	1.3	0.19 ± 0.02		13	13	0	0	no		hsa-miR-4505		blast	uggcuggggaggaaggau	cugcccuucccguggccagu	cugcccuucccguggccagugugugauuggcuggggaggaaggau	chr13:37197034..37197079:-
chr9_39727	1.3	0.19 ± 0.02		14	14	0	0	yes				blast	accgcggccgggaucgagg	caggcccggcaguggggg	accgcggccgggaucgagggugagugugggaacggacuugucaggcccggcaguggggg	chr9:12307060..12307119:-
chr4_30639	1.3	0.19 ± 0.02		13	13	0	0	no		hsa-miR-1913		blast	gcugccccuccucugcugcc	caggggagugcuagguggagccu	caggggagugcuagguggagccuggcuauccuugacccuuagaacagcugccccuccucugcugcc	chr4:55735152..55735218:+
chr10_2440	1.3	0.19 ± 0.02		11	11	0	0	no		hsa-miR-4457		blast	gcacaaggcggucuucag	ggggccacgugggg	gcacaaggcggucuucaggugagccgcugggccugcggccgcuccuuggggccacgugggg	chr10:17024456..17024517:+
chr5_31945	1.3	0.19 ± 0.02		27	27	0	0	yes				blast	acaccucagagguaacacag	guggcaacucugagcuguag	guggcaacucugagcuguaggccagcaaugggguaacacaccucagagguaacacag	chr5:41432162..41432219:+
chr34_27954	1.3	0.19 ± 0.02		36179	36172	0	7	yes				blast	cgccaauauuuacgugcugcua	aagcagcacaauaauauuggu	aagcagcacaauaauauugguguuuaauuuuuauuucacuacgccaauauuuacgugcugcua	chr34:26460806..26460869:-
chr27_22735	1.3	0.19 ± 0.02		16	16	0	0	yes				blast	guagagcugagcccuggaca	uacagugguuucucucuacuc	guagagcugagcccuggacacgucaaacaagaaagcuguacagugguuucucucuacuc	chr27:34668010..34668069:-
chr11_4195	1.3	0.19 ± 0.02		239	231	1	7	yes				blast	acuauaccaggaugccagcauaauu	uggcauucugggccugguu	uggcauucugggccugguucaugccaccucuguuguuaacuauaccaggaugccagcauaauu	chr11:26739247..26739310:+
chr13_6883	1.3	0.19 ± 0.02		12	12	0	0	no		hsa-miR-6505-3p		blast	agacuucugcugcagcaacgugg	acgugcauguggagggaugg	acgugcauguggagggauggccgguaccuccucagacuucugcugcagcaacgugg	chr13:37456775..37456831:+
chr14_8316	1.3	0.19 ± 0.02		313	313	0	0	yes				blast	acaucaucgcauauugacacaa	gcgucaccacgugaugacgcugu	gcgucaccacgugaugacgcugugccaucacacacaucaucgcauauugacacaa	chr14:9182254..9182309:-
chr10_2447	1.3	0.19 ± 0.02		36	36	0	0	no		hsa-miR-7106-5p		blast	agggaggacgcggggccggg	ugguugugccggaagcuucu	ugguugugccggaagcuucuaggggagaugagcggguugagccgugagcgguggagggaggacgcggggccggg	chr10:17497983..17498057:+
chr2_14609	1.3	0.19 ± 0.02		15	15	0	0	no		hsa-miR-1268a		blast	ugggcgugggcccagggc	ccggcugauuuucccauc	ugggcgugggcccagggcugccagccaugccugccugcagcagagcaagcuccagcgccggcugauuuucccauc	chr2:33936711..33936786:-
chr33_27333	1.3	0.19 ± 0.02		21	21	0	0	yes				blast	uuuuccggccgcagguuccc	gaagcuuaagcccggagacgg	uuuuccggccgcagguuccccaaguguuuuugaggccccggggccucccugcacaagcacugguggaagcuuaagcccggagacgg	chr33:2058426..2058512:-
chr22_18298	1.3	0.19 ± 0.02		8154	8154	0	0	yes				blast	cuaccugcacuauaagcacuuua	aagugcucauaaugcaguagau	aagugcucauaaugcaguagauaacgaaacacuaccugcacuauaagcacuuua	chr22:42478461..42478515:-
chr18_11962	1.3	0.19 ± 0.02		84	84	0	0	yes				blast	guucccugaccgggaaucg	aguccuaggugccuggaagcca	guucccugaccgggaaucgaauggucugggcuuuaaaacagccguacugaguccuaggugccuggaagcca	chr18:31843509..31843580:+
chr9_38342	1.3	0.19 ± 0.02		24	24	0	0	no		hsa-miR-874-3p		blast	augcccuggccaggcccgcagg	agggggagggagcacagggcacac	augcccuggccaggcccgcaggcaaagcucgagggggagggagcacagggcacac	chr9:397780..397835:+
chr2_14421	1.3	0.19 ± 0.02		17	14	3	0	no		hsa-miR-3960		blast	ggcggcggcgguggggcugcu	cucuccgcucccgcuaccga	ggcggcggcgguggggcugcucagggcucucugggguccgcucuccgcucccgcuaccga	chr2:11153342..11153402:-
chr7_36507	1.3	0.19 ± 0.02		16	16	0	0	no		hsa-miR-2355-5p		blast	guccccaguucccugcuucu	aggugguccuggaaaccu	guccccaguucccugcuucuggaaggugguccuggaaaccu	chr7:42767469..42767510:-
chr6_34506	1.3	0.19 ± 0.02		23	23	0	0	yes				blast	gcucuuaccaggaugccacccca	gggugaacauccuuggccagccu	gggugaacauccuuggccagccucacccucuuucugcucuuaccaggaugccacccca	chr6:11087252..11087310:-
chr2_13914	1.3	0.19 ± 0.02		14	14	0	0	yes				blast	ucaagagugucaagugugcaacgg	uuugcgcaggugcacucugacc	ucaagagugucaagugugcaacgguacugucagacauuuugcgcaggugcacucugacc	chr2:48062235..48062294:+
chrX_41800	1.2	0.19 ± 0.02		14	14	0	0	yes				blast	uguggucuggucgccagc	uggugcuccagcccgcggg	uggugcuccagcccgcgggaacauccuccaguccucaaucauggcuuguggucuggucgccagc	chrX:50634788..50634852:-
chr7_35706	1.2	0.19 ± 0.02		12	12	0	0	no		hsa-miR-3162-3p		blast	ccccuacccugccugggcau	gcucaggccagagccccgggc	ccccuacccugccugggcaugaccagggaaggcucguuccacaucuuccagggcagcagcgcucaggccagagccccgggc	chr7:43451805..43451886:+
chr34_27551	1.2	0.19 ± 0.02		14	14	0	0	yes				blast	gccaaacgugcagccgagcccau	gggccgguagcacaggcuc	gggccgguagcacaggcucuuugcagccaaacgugcagccgagcccau	chr34:7606756..7606804:+
chr27_22494	1.2	0.19 ± 0.02		18	18	0	0	no		hsa-miR-6774-3p		blast	gcguguccgguggcccga	ggguuccuggaacgggc	ggguuccuggaacgggcucuaagacagccacagagaaugggagcgcguguccgguggcccga	chr27:3519327..3519389:-
chr9_39601	1.2	0.19 ± 0.02		27	27	0	0	yes				blast	acuccagaggcuccaguuucaa	gaaacuggaaacucacugguaagaag	acuccagaggcuccaguuucaaggaaagcuccccuacgaaacuggaaacucacugguaagaag	chr9:4801499..4801562:-
chr21_17362	1.2	0.19 ± 0.02		11	11	0	0	no		hsa-miR-6845-3p		blast	acucuccuguccagaccuug	aggggaaggggagggagc	aggggaaggggagggagcagcgcacucuccuguccagaccuug	chr21:19469158..19469201:-
chr10_3333	1.2	0.19 ± 0.02		17	17	0	0	yes				blast	cuucagcucacaguccuc	agauugccgggcuucaggu	cuucagcucacaguccucauucacugccagauugccgggcuucaggu	chr10:16990530..16990577:-
chr13_7373	1.2	0.19 ± 0.02		12	12	0	0	yes				blast	gaacuuccuggauggccugacu	ccaggagcucagagggaguccc	gaacuuccuggauggccugacucccaggagcucagagggaguccc	chr13:21341198..21341243:-
chr2_14020	1.2	0.19 ± 0.02		11	8	0	3	yes				blast	aucucuuggccacuagcugaau	agcuaaugccaaggagagaugcagc	aucucuuggccacuagcugaauguugacaugggggaagauuuuagcuaaugccaaggagagaugcagc	chr2:59376170..59376238:+
chr9_39545	1.2	0.19 ± 0.02		26	26	0	0	no		hsa-miR-3126-5p		blast	ugagggacaggccgggug	cccgggcuacccaggu	ugagggacaggccgggugccggggcuacagaggaaucagucuucucugucucagagggcauggcggcucccgggcuacccaggu	chr9:1384160..1384244:-
chr16_9655	1.2	0.19 ± 0.02		11	11	0	0	yes				blast	aggaggguuccccuggga	acuggguccuuucucu	acuggguccuuucucugcagcuggugacgccucuggucacugaggauguucagccuucagaggaggguuccccuggga	chr16:942595..942673:+
chr10_3573	1.2	0.19 ± 0.02		20	20	0	0	no		hsa-miR-296-5p		blast	cgggccccagucucugaguaggua	cagacucgggacaagucccuu	cgggccccagucucugaguagguacaaggucaugcgggagggccacuggcccuuugcaaugcucuggcugucagacucgggacaagucccuu	chr10:28122377..28122469:-
chr13_6913	1.2	0.19 ± 0.02		11	11	0	0	no		hsa-miR-1228-3p		blast	acacaccucggucucuguccagg	ugcagagcccaggcccggcg	ugcagagcccaggcccggcgggcaguggacagcgggcaguggccaguagccggaccacacaccucggucucuguccagg	chr13:37810344..37810423:+
chr18_12883	1.2	0.19 ± 0.02		11	11	0	0	no		hsa-miR-6737-5p		blast	cuggggugggccaggaggcugugu	acagccucguccaccccacag	cuggggugggccaggaggcuguguugucaguguggcagagagacagccucguccaccccacag	chr18:51036815..51036878:-
chr5_32846	1.2	0.19 ± 0.02		15	15	0	0	no		hsa-miR-617		blast	ugacuuccaccccaacccag	ggggugugggugaggagugaga	ggggugugggugaggagugagaccuggagguucccugacuuccaccccaacccag	chr5:32963196..32963251:-
chr21_17477	1.2	0.19 ± 0.02		72	72	0	0	yes				blast	acauguuucugaucugggca	aucaagaccagcagauucu	acauguuucugaucugggcacuaccgggggcaccaacugcccucgccagugaaucaagaccagcagauucu	chr21:32102413..32102484:-
chr20_15248	1.2	0.19 ± 0.02		120	120	0	0	no		hsa-miR-7704		blast	aggggucgggaggggaaa	auacuucgugaaugccccuug	aggggucgggaggggaaaaucggcaauacuucgugaaugccccuug	chr20:4084069..4084115:+
chr9_39226	1.2	0.19 ± 0.02		43	43	0	0	yes				blast	ugucggguuucugaaaaggg	cugcuggaaacccggccug	ugucggguuucugaaaaggguccguuucuuuuuuuccucuagggagcuuuccugcuggaaacccggccug	chr9:48832334..48832404:+
chrX_41296	1.2	0.19 ± 0.02		163	163	0	0	yes				blast	uuucaguuaucaaucugucaca	ugacaugaugauccccgagaug	uuucaguuaucaaucugucacaagugcacagugguaucucgugacaugaugauccccgagaug	chrX:105178358..105178421:+
chr26_21671	1.2	0.19 ± 0.02		22	22	0	0	no		hsa-miR-7159-5p		blast	aucaacaacacgcaucgg	gcagcgggguuguuugg	aucaacaacacgcaucgggugagugcaugugcauucgcagagaugugugcucagccugcagcgggguuguuugg	chr26:20208995..20209069:-
chr28_23250	1.2	0.19 ± 0.02		28	28	0	0	yes				blast	agauucuagcagugggggg	ccccaagggaauugaa	agauucuagcaguggggggagcucgagucagccccugucaggggacucauucaagguuuuccccaagggaauugaa	chr28:38451559..38451635:+
chr10_3588	1.2	0.19 ± 0.02		26	26	0	0	no		hsa-miR-6762-3p		blast	uggcugcuggggucccga	ggguccugguggccgcg	ggguccugguggccgcggcucagccaaugcguggcugcuggggucccga	chr10:28822178..28822227:-
chr6_35088	1.2	0.19 ± 0.02		71	71	0	0	no		hsa-miR-92a-2-5p		blast	ggguggggcggaggagggcc	cucucuccuggccacauuu	cucucuccuggccacauuucugcgagucucgagcagcgugccugcaggagggagacagugcgggagggguggggcggaggagggcc	chr6:61092712..61092798:-
chr31_26349	1.2	0.19 ± 0.02		23	23	0	0	yes				blast	guccugaacagccgaguugg	agaaauccuguuuauguaggacuu	agaaauccuguuuauguaggacuuggcuucugcagagaaguucagccuaaguccugaacagccgaguugg	chr31:22149302..22149372:+
chr11_4941	1.2	0.19 ± 0.02		104	104	0	0	yes				blast	cccccguggcggcgacgac	aguugccgugccuaccuuggug	cccccguggcggcgacgacacauucaaacguccucccuaucaacuuaugguaguugccgugccuaccuuggug	chr11:26806152..26806225:-
chr11_4152	1.2	0.19 ± 0.02		13	13	0	0	no		hsa-miR-1273h-3p		blast	uugcagacucugcgcuggaaaucu	uauuccagggugagaugcugcuaggu	uugcagacucugcgcuggaaaucuucagacaggcgucggcauauuccagggugagaugcugcuaggu	chr11:23969683..23969750:+
chr38_29851	1.2	0.19 ± 0.02		225	224	0	1	yes				blast	uccacauggaguugcuguuaca	aguaacagcaucuccacuggaa	aguaacagcaucuccacuggaaauuggcacacaauccacauggaguugcuguuaca	chr38:14895402..14895458:+
chr3_24480	1.2	0.19 ± 0.02		2558	2558	0	0	yes				blast	ugcucaauaaauacccguugaa	caacaaacauuuauugagcguc	ugcucaauaaauacccguugaauuuaaugcaucucaauucaacaaacauuuauugagcguc	chr3:59867531..59867592:+
chr18_12049	1.2	0.19 ± 0.02		15	15	0	0	yes				blast	acugagccaguccagaguc	cucuggguuggguuu	cucuggguuggguuuaaagugaaguuggcuggguuuacagguagguugauagaagacugagccaguccagaguc	chr18:38820758..38820832:+
chr37_29120	1.2	0.19 ± 0.02		12	12	0	0	no		hsa-miR-6515-5p		blast	uuggagggacguguggccugc	aggaugagggccgcuccagag	uuggagggacguguggccugcugagcacugucagggagcgccuucccgcccccccacugagcaggaugagggccgcuccagag	chr37:1749903..1749986:+
chr27_22496	1.2	0.19 ± 0.02		10	10	0	0	yes				blast	aacaaaggaaguucugacauau	gugucagaauuuccuuuguuuu	gugucagaauuuccuuuguuuuuaaggcugaauaauauaacaaaggaaguucugacauau	chr27:3610706..3610766:-
chr23_18522	1.2	0.19 ± 0.02		16	16	0	0	yes				blast	gggaguugaccugucagug	caggacucuuaucuuaa	gggaguugaccugucaguguagguggaaagggggugugugccccagaggcaucugcacaggacucuuaucuuaa	chr23:10564361..10564435:+
chr17_11087	1.2	0.19 ± 0.02		14	14	0	0	yes				blast	aaugauaggacaccuggaugg	acccagggccccuguacuucauucc	acccagggccccuguacuucauuccuuuuuaaaacugaaugauaggacaccuggaugg	chr17:60586481..60586539:+
chr23_19066	1.2	0.19 ± 0.02		25	25	0	0	yes		hsa-miR-4434		blast	uggagaaggaacaaagaaau	uucuuucuuucuucuuuccuuu	uucuuucuuucuucuuuccuuucuuucuuuuccucuuucuuaggugagccaagugaggcaaugggacuggagaaggaacaaagaaau	chr23:34633816..34633903:-
chr3_25404	1.2	0.19 ± 0.02		150	150	0	0	yes				blast	ccugugugcuuggacuggucu	gcaaguccaggccaccucuggca	gcaaguccaggccaccucuggcauggaucucaauauuugccugugugcuuggacuggucu	chr3:91819518..91819578:-
chr9_38923	1.2	0.19 ± 0.02		20	20	0	0	no		hsa-miR-4650-5p		blast	ccaggccucaguccucagcgcca	guagggcuggaacguggccggag	guagggcuggaacguggccggagaaucaccaggccucaguccucagcgcca	chr9:32565329..32565380:+
chr32_26880	1.1	0.19 ± 0.02		28	28	0	0	yes				blast	cuacuaaaacauggaagcacuua	aguacuuccauguuaaaguuaaa	cuacuaaaacauggaagcacuuacuauuuugaaagucaaagaaaguacuuccauguuaaaguuaaa	chr32:32429503..32429569:+
chr15_9177	1.1	0.19 ± 0.02		14	14	0	0	yes				blast	guguaccacuauucuguaac	uacagauaucuguggugcuggc	guguaccacuauucuguaacacgucauacuauaucguacagauaucuguggugcuggc	chr15:3466413..3466471:-
chr1_594	1.1	0.19 ± 0.02		12	12	0	0	yes				blast	ggaacccuuggcucuccagaacu	ugggggaguggggcaggggaggccau	ggaacccuuggcucuccagaacuucugggaaaggggugggggaguggggcaggggaggccau	chr1:88023001..88023063:+
chr30_25674	1.1	0.19 ± 0.02		26	26	0	0	yes				blast	gaugcucaagcucgacaaggaga	gccuuggaucgagccgagcaggcg	gaugcucaagcucgacaaggagaaugccuuggaucgagccgagcaggcg	chr30:27636560..27636609:+
chrX_41932	1.1	0.19 ± 0.02		403	403	0	0	yes				blast	guggcgcccgaacaggga	ccugaucguguugccgcag	ccugaucguguugccgcagcgcgcaacaaguggcgcccgaacaggga	chrX:72410119..72410166:-
chr15_8690	1.1	0.19 ± 0.02		473	473	0	0	no		hsa-miR-4421		blast	uccugucuuagcgucgcu	cggagaggcggccag	uccugucuuagcgucgcucucugugccucccagaugacagaugucuagucucacaggccaggagagcggagaggcggccag	chr15:5937140..5937221:+
chr20_15320	1.1	0.19 ± 0.02		10	10	0	0	no		hsa-miR-6820-5p		blast	ugcggcagcaccgggcgugacg	ucacguggccggagcucgggccacggg	ugcggcagcaccgggcgugacgcuucacguggccggagcucgggccacggg	chr20:12648660..12648711:+
chr37_29676	1.1	0.19 ± 0.02		74	74	0	0	yes				blast	uguugggggccuuuuucu	gauagggcuccuuggaacauc	gauagggcuccuuggaacaucucuguugggggccuuuuucu	chr37:23610828..23610869:-
chr9_38728	1.1	0.19 ± 0.02		104	104	0	0	no		hsa-miR-4677-3p		blast	gcugugagaguccggaggcca	gccuccaggaccccucaccaugc	gcugugagaguccggaggccacagcucauguccggugcagccuccaggaccccucaccaugc	chr9:21005709..21005771:+
chr12_6369	1.1	0.19 ± 0.02		79	79	0	0	yes				blast	ugacagagccaagcacaaau	uugucccuguaccugucaca	ugacagagccaagcacaaauccucuuacuuauuaacgggauuugucccuguaccugucaca	chr12:56421087..56421148:-
chrX_41738	1.1	0.19 ± 0.02		396	392	0	4	yes				blast	acaacuccgauaugcaaugggua	aauccaugcacacaggaggu	aauccaugcacacaggaggugcuuugagaauucacaacuccgauaugcaaugggua	chrX:42783964..42784020:-
chr34_27674	1.1	0.19 ± 0.02		101	101	0	0	no		hsa-miR-4639-3p		blast	ucacucucugccuccccccccag	gaggaugggauggaucuaggcagugacg	ucacucucugccuccccccccaggauuaccgagaggaugggauggaucuaggcagugacg	chr34:25922044..25922104:+
chr2_14994	1.1	0.19 ± 0.02		10	10	0	0	yes				blast	ucaccugccgcuccucucugc	agagcuaggagcucgggaguugagu	agagcuaggagcucgggaguugagugaacaauucuuugcucaccugccgcuccucucugc	chr2:73399558..73399618:-
chr9_39044	1.1	0.19 ± 0.02		8201	8198	0	3	yes				blast	auaaggauuuuuaggggcauua	agcugccccugaaagucccuc	auaaggauuuuuaggggcauuaugacugagucagaaaacacagcugccccugaaagucccuc	chr9:41303113..41303175:+
chr14_8110	1.1	0.19 ± 0.02		15902	15840	0	62	yes				blast	acaaaguucuguagugcacuga	ucggagugucucagaacuuu	acaaaguucuguagugcacugacuucuaucauauucagagucggagugucucagaacuuu	chr14:39301846..39301906:+
chr8_38185	1.1	0.19 ± 0.02		109	109	0	0	yes				blast	acagagagcuugcccuuguaua	uacaaagggcaaccucgcuuuaa	acagagagcuugcccuuguauauucuaugucaauaaaccgaauauacaaagggcaaccucgcuuuaa	chr8:69274985..69275052:-
chr5_32059	1.1	0.19 ± 0.02		14	14	0	0	yes				blast	uuugggggaaggguggggacu	guccugcccuuucuuacuuug	guccugcccuuucuuacuuuggcaaggaguaagcucaagauuuaggguguucuuucuuaucuuugggggaaggguggggacu	chr5:54632772..54632854:+
chr16_9842	1.1	0.19 ± 0.02		71	71	0	0	yes				blast	gcaaccuuccuccucccagccagu	uagcuggaguggggaauggagcag	gcaaccuuccuccucccagccagucuaggagucuauaucugacauagcuggaguggggaauggagcag	chr16:20758529..20758597:+
chr2_14602	1.1	0.19 ± 0.02		2673	2673	0	0	no		hsa-miR-4707-5p		blast	gccccggcaccuccacca	uccgacgggccggagggag	uccgacgggccggagggagugccccggcaccuccacca	chr2:33772765..33772803:-
chr7_35362	1.1	0.19 ± 0.02		21	21	0	0	yes				blast	ccacccgcaagccggccauc	ugguccucucgguuugcagcugaug	ccacccgcaagccggccaucauucugugaaaagcccgcugguccucucgguuugcagcugaug	chr7:20781253..20781316:+
chr3_24509	1.1	0.19 ± 0.02		19	19	0	0	no		hsa-miR-3151-3p		blast	ucugaucccuuccaccuuuucuca	aggguggcgggagcaguguggu	aggguggcgggagcaguguggucauacuggggcucugaucccuuccaccuuuucuca	chr3:62282618..62282675:+
chr15_8969	1.1	0.19 ± 0.02		134	132	2	0	yes				blast	gacucgacuggugugcggacacuu	auaccugcauguuagucuuagguucu	auaccugcauguuagucuuagguucugauagaaaugacacgcaauugugcugccauuuuuugcugucaggacucgacuggugugcggacacuu	chr15:37997668..37997761:+
chr17_10881	1.1	0.19 ± 0.02		11	11	0	0	yes				blast	ucucucuucccuuuuccccagc	uggguggugaggggagaaggug	uggguggugaggggagaaggugagcagggaaacagacuccguucuucucucuucccuuuuccccagc	chr17:48615957..48616024:+
chr21_17160	1.1	0.19 ± 0.02		15	15	0	0	no		hsa-miR-5193		blast	cccuccuccgccccaccc	caggcagcaggagagaagcag	cccuccuccgccccacccacuccccuacccuggggcuggcaggcagcaggagagaagcag	chr21:40303478..40303538:+
chr5_32945	1.1	0.19 ± 0.02		28	28	0	0	yes				blast	cuguguuaccucugaggugu	agcucagaguugccaccucc	cuguguuaccucugagguguguuaccccauugcuggccuacagcucagaguugccaccucc	chr5:41432158..41432219:-
chr2_13752	1.1	0.19 ± 0.02		12	12	0	0	no		hsa-miR-2276-5p		blast	ucccucuguucucugauguccugu	aggugucugagaccagggucauc	ucccucuguucucugauguccugugcuguucccaagcaggugucugagaccagggucauc	chr2:28840546..28840606:+
chr9_38353	1.1	0.19 ± 0.02		20	20	0	0	no		hsa-miR-6871-3p		blast	uagcaccccgcuugcucuuccaga	aggaagugcgcagaagaaggugaggg	aggaagugcgcagaagaaggugaggggagcgguggaacuuggucagugcugcuuccuagcaccccgcuugcucuuccaga	chr9:428642..428722:+
chr17_10466	1	0.19 ± 0.02		19	19	0	0	no		hsa-miR-4747-3p		blast	caggcccgcggcgccucc	aguccucggcacccucggu	caggcccgcggcgccucccgcuccgcgcagcacccgggaguccucggcacccucggu	chr17:1418947..1419004:+
chr1_880	1	0.19 ± 0.02		10	10	0	0	yes				blast	ugcagagcuaagcccgggg	uggccucuagucugcagc	ugcagagcuaagcccggggcuucuguguccucagggucaaagccuggccucuagucugcagc	chr1:109195995..109196057:+
chr23_18490	1	0.19 ± 0.02		14	14	0	0	yes				blast	uuugaacugucuggggccuaca	gagagccacugcacaccaaccacagg	uuugaacugucuggggccuacacaauucugagagccacugcacaccaaccacagg	chr23:8224315..8224370:+
chr2_13757	1	0.19 ± 0.02		18	18	0	0	yes				blast	aucuugguuuccuugcccggga	cucggaccugggccaaguuac	cucggaccugggccaaguuacuugagcucucagcaucuugguuuccuugcccggga	chr2:29751677..29751733:+
chr9_39607	1	0.19 ± 0.02		8	8	0	0	yes		hsa-miR-4536-5p		blast	ugugguagaaugaggacu	aaagcauuuuacuauuaug	ugugguagaaugaggacuuaugcaagguauaauuugcaaagcauuuuacuauuaug	chr9:4807559..4807615:-
chr1_1599	1	0.19 ± 0.02		27	27	0	0	no		hsa-miR-4314		blast	uucugggagugucccuggcu	gcaggggcuguugagaagg	uucugggagugucccuggcuaucugcaaggcaggggcuguugagaagg	chr1:78410533..78410581:-
chr38_30041	1	0.19 ± 0.02		18	18	0	0	no		hsa-miR-4494		blast	gcagacuggauggugcacugg	cccguacuugacagcucugggg	gcagacuggauggugcacuggauguggggccggggccuggacccggacaacuucuccaucccguacuugacagcucugggg	chr38:2218828..2218909:-
chr33_27268	1	0.19 ± 0.02		29	29	0	0	no		hsa-miR-30b-3p		blast	cugggaggccugaaggug	ccgcgaaggccugccucua	cugggaggccugaagguggagcccugaucccucugccacggggaguagaaagagcacuggaugcccaccgcgaaggccugccucua	chr33:26011777..26011863:+
chr33_27267	1	0.19 ± 0.02		29	29	0	0	no		hsa-miR-30b-3p		blast	cugggaggccugaaggug	ccuugccccccugga	ccuugccccccuggacuagcuguguggaaccccaaagggcagcuucucguucuccugccugggaggccugaaggug	chr33:26011719..26011795:+
chr8_38181	1	0.19 ± 0.02		161	161	0	0	yes				blast	gagagagcuuguccuugcaua	acgaaggauaaccucucuuca	gagagagcuuguccuugcauauucauuacaaucauacaaacacacgaaggauaaccucucuuca	chr8:69271820..69271884:-
chr2_14546	1	0.19 ± 0.02		12	12	0	0	no		hsa-miR-4436a		blast	acaggacaucagagaacagaggga	cccuggucucagacaccugcuu	cccuggucucagacaccugcuugggaacagcacaggacaucagagaacagaggga	chr2:28840546..28840601:-
chr24_19571	1	0.19 ± 0.02		14	14	0	0	no		hsa-miR-6826-3p		blast	auccccucccaccucugg	ggagacgggccagggugg	ggagacgggccaggguggcagugucguaggagccaggccacggugccccggguccccauccccucccaccucugg	chr24:43474935..43475010:+
chr3_24571	1	0.19 ± 0.02		14	14	0	0	no		hsa-miR-612		blast	ucugggcagcuggugagc	gaaccagguguccaggaug	gaaccagguguccaggaugacgguggacgaaucugggcagcuggugagc	chr3:69336818..69336867:+
chr18_12122	1	0.19 ± 0.02		14	14	0	0	no		hsa-miR-2861		blast	agggccugggucugauuu	cccagcucauggcccugg	agggccugggucugauuuaggcuccucuacccccagcucauggcccugg	chr18:46016757..46016806:+
chr26_21329	1	0.19 ± 0.02		26	26	0	0	no		hsa-miR-4787-5p		blast	ccgggggucagguggacuagagc	ucccucccuccuuccucacuggca	ucccucccuccuuccucacuggcagggcugccgggggucagguggacuagagc	chr26:30744615..30744668:+
chr4_31288	1	0.19 ± 0.02		32	32	0	0	yes				blast	aaagagcccuguaucagu	ugauaugggguggaagug	ugauaugggguggaaguggaaagagaaagagcccuguaucagu	chr4:60007532..60007575:-
chr5_32582	1	0.19 ± 0.02		10	10	0	0	no		hsa-miR-6867-3p		blast	cucucccuccccggggcu	cccgggcggggggaagcggu	cccgggcggggggaagcggucucccucucccuccccggggcu	chr5:14881400..14881442:-
chr20_15318	1	0.19 ± 0.02		9	9	0	0	yes				blast	cccgccgcggggaggggccga	acccccaccccgcgcccggcg	acccccaccccgcgcccggcguccaggaaucgcccgccgcggggaggggccga	chr20:12648257..12648310:+
chr33_27242	1	0.19 ± 0.02		23	23	0	0	yes				blast	uggcuacugugacuucucua	acaagguccacagucagucaau	uggcuacugugacuucucuaaaacacaagguccacagucagucaau	chr33:18646995..18647041:+
chr38_29801	1	0.19 ± 0.02		6126	6126	0	0	yes				blast	ucacauaggaaugaaaagccaua	uggcuuuuagcccuacaugaau	uggcuuuuagcccuacaugaauuagaaacagcaaucacauaggaaugaaaagccaua	chr38:1926575..1926632:+
chr7_36428	1	0.19 ± 0.02		18	18	0	0	yes				blast	ggagggauccagccagacu	ucuggccuuuuccucuccug	ucuggccuuuuccucuccugaauaccaccuucuuuucaggaugggauguggagaagggaaacucuggagggauccagccagacu	chr7:41367456..41367540:-
chr2_14194	1	0.19 ± 0.02		9	9	0	0	yes				blast	agagcaggggugggcgggccccgac	cccccggcccuagccggccucagcucugc	agagcaggggugggcgggccccgacagcggcaggaagagcgagucccccggcccuagccggccucagcucugc	chr2:73268569..73268642:+
chr6_34593	1	0.19 ± 0.02		20	20	0	0	no		hsa-miR-4494		blast	ccagacuggugcagcacag	uagcugcgccucggcu	ccagacuggugcagcacagacgcuccuggaaaguuguuagcugcgccucggcu	chr6:16559930..16559983:-
chr1_482	1	0.19 ± 0.02		53648	53640	0	8	yes				blast	ugguaaucccuggcaaugugau	aucagcaugccaggaaccc	ugguaaucccuggcaaugugauuuuaaucuuaagucacaaaucagcaugccaggaaccc	chr1:71678349..71678408:+
chr25_20129	1	0.19 ± 0.02		9	9	0	0	yes				blast	ugggccggcgggcggcggcga	uagggcguccggcggccccggagcg	uagggcguccggcggccccggagcggagccucugaggaagaggcggccgugggccggcgggcggcggcga	chr25:520532..520602:+
chr8_36932	1	0.19 ± 0.02		10	10	0	0	yes				blast	ucuccgccuccgacuucccggcg	ucgggcagcggggagcggacgcg	ucuccgccuccgacuucccggcgccggcaguuuggccgucgggcagcggggagcggacgcg	chr8:3300569..3300630:+
chr26_20988	0.9	0.00 ± 0.00		19	19	0	0	no		hsa-miR-744-5p		blast	agcggggcaaggaguggggcag	gagucugccugcgcgcccguccg	agcggggcaaggaguggggcagccgccgacuucccccacugaggaaggagccccugagucugccugcgcgcccguccg	chr26:5493792..5493870:+
chr6_34096	0.9	0.00 ± 0.00		25	25	0	0	no		hsa-miR-6081		blast	gggagcagggggcaggccac	ggaccuaggccccuugccuccag	gggagcagggggcaggccacagggcagcaggaccuaggccccuugccuccag	chr6:41945445..41945497:+
chr3_24227	0.9	0.00 ± 0.00		12	12	0	0	no		hsa-miR-199a-3p		blast	gcaguagucacugagcucgugg	uugggcuaagacccugccu	uugggcuaagacccugccugucuggagagaucccuggguccuccuuaaucagggacagugcaguagucacugagcucgugg	chr3:26893759..26893840:+
chr5_32180	0.9	0.00 ± 0.00		19	19	0	0	no		hsa-miR-3074-5p		blast	uuuccugcuccacaacauu	ugcggggagaggagagg	uuuccugcuccacaacauucacuuucugcggggagaggagagg	chr5:62306550..62306593:+
chr8_38194	0.9	0.00 ± 0.00		67	67	0	0	yes				blast	aauguauguucucugaucaacc	uggaucaguugacauacaucau	uggaucaguugacauacaucauugauaaaauguauguucucugaucaacc	chr8:69280667..69280717:-
chr9_39492	0.9	0.00 ± 0.00		24	24	0	0	no		hsa-miR-4734		blast	ccugcgggccuggccagggcau	gcccugugcucccucccccucgagcu	gcccugugcucccucccccucgagcuuugccugcgggccuggccagggcau	chr9:397780..397831:-
chr10_3443	0.9	0.00 ± 0.00		34	34	0	0	yes				blast	gucuucuccagccccaggac	ccuggaggcuaggggaaaaaaa	gucuucuccagccccaggacagucaaagaagaagaguaggucucuuaggcucucuguuccuggaggcuaggggaaaaaaa	chr10:24099734..24099814:-
chr6_34002	0.9	0.00 ± 0.00		11	11	0	0	no		hsa-miR-7109-5p		blast	cuggggggccacagcaugccu	ccaagccacggcacccccaccc	cuggggggccacagcaugccuccagcacccaguacaggcuggacccugggagaaccaagccacggcacccccaccc	chr6:38745131..38745207:+
chr10_2583	0.9	0.00 ± 0.00		27	27	0	0	yes				blast	cucagaaggcuuccuggc	agggcaggucuucugcaaa	agggcaggucuucugcaaaucuacacucagaaggcuuccuggc	chr10:24769378..24769421:+
chr5_33178	0.9	0.00 ± 0.00		13	13	0	0	yes				blast	caacagcagcuuucugagacca	gcucaggaugcuaugcuguggcc	gcucaggaugcuaugcuguggccuccaaaaauguugcaacagcagcuuucugagacca	chr5:62316288..62316346:-
chr33_27173	0.9	0.00 ± 0.00		11	11	0	0	no		hsa-miR-25-5p		blast	gggcggaggagcagcugucaguuc	gcacucggaccuggcuucccgccuuu	gcacucggaccuggcuucccgccuuuugggguaucauacugggcgcgggcggaggagcagcugucaguuc	chr33:5630373..5630443:+
chr8_37684	0.9	0.00 ± 0.00		18	18	0	0	yes				blast	agaggaggagcucauggacaagga	ucaguacgauggaagcagauccuuccuuc	ucaguacgauggaagcagauccuuccuucuauuugaugacgaaagugauggggaggaagaggaggagcucauggacaagga	chr8:4175009..4175090:-
chr8_37524	0.9	0.00 ± 0.00		16	16	0	0	no		hsa-miR-1307-3p		blast	gcucggcgcccaccgugu	agcgcgggcgccgcguucac	gcucggcgcccaccguguccacgaucuccagcagcgcgggcgccgcguucac	chr8:71033113..71033165:+
chr37_29242	0.9	0.00 ± 0.00		998	998	0	0	yes				blast	uuaucuccaaacagcaaggaca	uccauuguaucuggggaugaca	uuaucuccaaacagcaaggacaaugccauacaauuauaauagcauauuguccauuguaucuggggaugaca	chr37:15549131..15549202:+
chr9_39793	0.9	0.00 ± 0.00		14	14	0	0	yes				blast	aauucugaaguuaugguaagcc	cugaacugugacuucaguca	aauucugaaguuaugguaagccccagguccaaaggcugaacugugacuucaguca	chr9:18028242..18028297:-
chr9_39693	0.9	0.00 ± 0.00		14	14	0	0	yes				blast	aauucugaaguuaugguaagcc	cugaacugugacuucaguca	aauucugaaguuaugguaagccccagguccaaaggcugaacugugacuucaguca	chr9:10291750..10291805:-
chr11_5140	0.9	0.00 ± 0.00		26	26	0	0	no		hsa-miR-6747-3p		blast	uccugccucgcuugucuu	gagcaaugcauggaggcagggac	gagcaaugcauggaggcagggaccugggggcaggaucuggaucucaccuccugccucgcuugucuu	chr11:54631770..54631836:-
chr8_37517	0.9	0.00 ± 0.00		11	11	0	0	yes				blast	ggcguccuccagucgagcuucc	aagcuugcgcucccuggaggccucgg	aagcuugcgcucccuggaggccucggcaacggcguccuccagucgagcuucc	chr8:70841437..70841489:+
chrX_40857	0.9	0.00 ± 0.00		10343	10319	0	24	yes				blast	aacaauacaacuuacuaccuca	guaguaaguuguauaguua	guaguaaguuguauaguuaucuucuaauuggggccuaaaaucccuaccccacaacaauacaacuuacuaccuca	chrX:45253698..45253772:+
chr8_38011	0.9	0.00 ± 0.00		18	18	0	0	yes				blast	gcuucccguucccugggu	ccaggggaggcag	gcuucccguucccugggucaagauucugcuucccaggggaggcag	chr8:49648266..49648311:-
chrX_41352	0.9	0.00 ± 0.00		12	12	0	0	yes				blast	uccgcucagggagguccuaauu	ugagcaccuuccucagcagagc	uccgcucagggagguccuaauuacucuuaugaaugaaugcaaugagcaccuuccucagcagagc	chrX:114684099..114684163:+
chr8_37573	0.9	0.00 ± 0.00		9	9	0	0	yes				blast	cagccgagccccgaccccugugcc	cugggggcggaggucggggugcu	cugggggcggaggucggggugcuggugcuccacggagcagacugguggcagccgagccccgaccccugugcc	chr8:72754873..72754945:+
chr24_19660	0.9	0.00 ± 0.00		18	18	0	0	yes				blast	ugcgagggauggcaucag	cacguuguccuuccgcugc	cacguuguccuuccgcugcgccugcgagggauggcaucag	chr24:918275..918315:-
chr8_37447	0.9	0.00 ± 0.00		34	34	0	0	no		hsa-miR-654-3p		blast	uaugucugccgaccaucaccu	cugguggaccgcggaacaugug	cugguggaccgcggaacaugugcuucguucgugccauaugucugccgaccaucaccu	chr8:69270652..69270709:+
chr18_12312	0.9	0.00 ± 0.00		11	11	0	0	no		hsa-miR-3198		blast	guggaguccaggccuguaa	acagcuugaagccugggcaguccu	guggaguccaggccuguaagggaacagcuugaagccugggcaguccu	chr18:53034065..53034112:+
chr6_35069	0.9	0.00 ± 0.00		10	10	0	0	no		hsa-miR-1908-3p		blast	ccggccgccgccgggcgc	gcuuguaauccggcuggag	ccggccgccgccgggcgcguucgcuuguaauccggcuggag	chr6:57970644..57970685:-
chrX_40591	0.9	0.00 ± 0.00		10	10	0	0	yes				blast	ucccgcuccauccucugaccuagg	aagguuccaggcaggggggagucgggccc	aagguuccaggcaggggggagucgggccccaaccuacguggucccgcuccauccucugaccuagg	chrX:6408386..6408451:+
chr14_8393	0.9	0.00 ± 0.00		14	14	0	0	yes				blast	aauucugaaguuaugguaagcc	cugaacugugacuucaguca	aauucugaaguuaugguaagccccagguccaaaggcugaacugugacuucaguca	chr14:22322549..22322604:-
chr34_27611	0.9	0.00 ± 0.00		23	23	0	0	no		hsa-miR-1249-5p		blast	gggagggaggggugggccuca	agucacaucuaaccucaccag	agucacaucuaaccucaccagagaagggagggaggggugggccuca	chr34:16579492..16579538:+
chr6_33520	0.9	0.00 ± 0.00		469	469	0	0	yes				blast	acuagcuuauacauaaaauua	cuuuuaugaauaagcucauuu	acuagcuuauacauaaaauuacagguuuacuggaucauacuguacuuuuaugaauaagcucauuu	chr6:6186537..6186602:+
chr13_6823	0.9	0.00 ± 0.00		35	35	0	0	no		hsa-miR-6085		blast	caggggcugcuggcuggc	cggugggcgugugcucuggg	cggugggcgugugcucugggcuaagcugggccugcuccaaggacacugcucaggggcugcuggcuggc	chr13:35734507..35734575:+
chr2_14254	0.9	0.00 ± 0.00		14	14	0	0	no		hsa-miR-4447		blast	ggugggggaugccaggacuca	agccugagggcccaacugg	ggugggggaugccaggacucaugacugggagggacaggaaggggacaugacagcccugccccaucugugggagccugagggcccaacugg	chr2:77368387..77368477:+
chr28_23431	0.9	0.00 ± 0.00		10	10	0	0	no		hsa-miR-7112-5p		blast	gcgggcagccccucggagcg	ggacagggggcgccccgg	gcgggcagccccucggagcggcagcggcagcggcgcuggcgacggagcagccucccccgaggccgauggacagggggcgccccgg	chr28:15993446..15993531:-
chr2_15132	0.9	0.00 ± 0.00		10	10	0	0	yes				blast	ggucuccaugccacuccuucc	agggauggggcaggaggccug	agggauggggcaggaggccugugaggggucuccaugccacuccuucc	chr2:81208016..81208063:-
chr16_10175	0.8	0.00 ± 0.00		32	32	0	0	no		hsa-miR-15a-5p		blast	cagcagcaacagcggcac	gcaacagguuccuggcgcc	cagcagcaacagcggcacgaagaugacgagcaacagguuccuggcgcc	chr16:12540382..12540430:-
chr9_39314	0.8	0.00 ± 0.00		27	27	0	0	no		hsa-miR-5008-5p		blast	ggaggcccugacacuuuuccu	caaacguucguggagcuccca	ggaggcccugacacuuuuccuuaucuucuagaauucacugguuguuaagcaaacguucguggagcuccca	chr9:52966007..52966077:+
chr20_16512	0.8	0.00 ± 0.00		10	9	0	1	no		hsa-miR-3679-3p		blast	auucccccccaccccucacaga	gcuggugggcgguggggg	gcuggugggcggugggggcgcaauaggcugguccugaccuggccauucccccccaccccucacaga	chr20:48525359..48525425:-
chr12_5340	0.8	0.00 ± 0.00		270	206	0	64	no		hsa-miR-877-5p		blast	guagaggagauggcgcagggga	uccucuucucccuccuccagg	guagaggagauggcgcaggggacaugggcugagacuugggaguuccuagaaccucuagacauguguccucuucucccuccuccagg	chr12:406899..406985:+
chr9_38574	0.8	0.00 ± 0.00		11	11	0	0	yes				blast	ggaugggggugacaguucu	gacagucacccccucccc	ggaugggggugacaguucuggcagcuucuggaacuuugggcugagacagucacccccucccc	chr9:11471889..11471951:+
chr22_18063	0.8	0.00 ± 0.00		174	148	0	26	yes				blast	aggguugggcuuuuuuuuuugu	acaagaaaaaaaguacaaca	aggguugggcuuuuuuuuuuguuccugaaaaugcaacggacaagaaaaaaaguacaaca	chr22:1890834..1890893:-
chr12_5627	0.8	0.00 ± 0.00		24381	24381	0	0	yes				blast	agcugagaguguaggauguuuaca	uaaacagccuucucccagcuuu	uaaacagccuucucccagcuuucuuacuuuccacagcugagaguguaggauguuuaca	chr12:33757902..33757960:+
chr3_24568	0.8	0.00 ± 0.00		18	18	0	0	no				blast	gcggggggcggggaggcg	ccucgaguggcuccaccggcc	gcggggggcggggaggcguccaggcugccucgaguggcuccaccggcc	chr3:69104923..69104971:+
chr1_1986	0.8	0.00 ± 0.00		10	10	0	0	yes				blast	ccccgggcuuagcucugca	cagacuagaggccaggcu	cagacuagaggccaggcuuugacccugaggacacagaagccccgggcuuagcucugca	chr1:109195995..109196053:-
chr10_3914	0.8	0.00 ± 0.00		14	14	0	0	no		hsa-miR-187-3p		blast	acgugucuuccacggugaagggcu	ccaacuucuuuuaagauaggugc	ccaacuucuuuuaagauaggugccgggcacagcagguacgugucuuccacggugaagggcu	chr10:67922027..67922088:-
chr16_10090	0.8	0.00 ± 0.00		402948	402061	0	887	yes				blast	ccccccacugcuagauuugacugg	guaguggguuaucagaac	guaguggguuaucagaacuuauuaacauuagugucacuaaaguugguauacaaccccccacugcuagauuugacugg	chr16:1855028..1855105:-
chr27_21988	0.8	0.00 ± 0.00		10	10	0	0	yes				blast	auaugucagaacuuccuuuguu	caaaggaaauucugacacaugc	auaugucagaacuuccuuuguuauauuauucagccuuaaaaacaaaggaaauucugacacaugc	chr27:3610706..3610770:+
chr10_3159	0.8	0.00 ± 0.00		25	25	0	0	yes				blast	ucgcuccaggggcuuacagcugu	agcuggugacccuagagcucagau	ucgcuccaggggcuuacagcuguuaucuuuuccaaacccagcuggugacccuagagcucagau	chr10:847595..847658:-
chr23_18987	0.8	0.00 ± 0.00		16	16	0	0	no		hsa-miR-1307-5p		blast	acgaccggauggccagacagug	cugcccccgccggaccugugc	acgaccggauggccagacaguggaccaagcgguaugccacauaggggccugcugcuugcugcccccgccggaccugugc	chr23:20130194..20130273:-
chr5_33086	0.8	0.00 ± 0.00		15	15	0	0	no		hsa-miR-711		blast	uggacccagaccaggaacu	agcuuuuugggcaau	agcuuuuugggcaauguagacagaaggcauuggacccagaccaggaacu	chr5:56469770..56469819:-
chr18_12208	0.8	0.00 ± 0.00		16	16	0	0	no		hsa-miR-4303		blast	aucugagcugcccgcaggu	gcgcugguagccagagug	gcgcugguagccagagugcaucugagcugcccgcaggu	chr18:50720226..50720264:+
chr11_5321	0.8	0.00 ± 0.00		10	10	0	0	no		hsa-miR-4520-5p		blast	ccugcgugcuguggacagcg	cugugaaggcgggacgggggac	ccugcgugcuguggacagcgccggggacggccuagaggugccgugccauuggcccugugaaggcgggacgggggac	chr11:73602905..73602981:-
chr11_5248	0.8	0.00 ± 0.00		22	22	0	0	yes				blast	cucucucagcuccacgagg	acguggaguacacaggccc	acguggaguacacaggcccauacucucucagcuccacgagg	chr11:67262235..67262276:-
chr20_16104	0.8	0.00 ± 0.00		12	12	0	0	yes				blast	cuucuagcucaacugucuucu	gcaugguugguugguacag	gcaugguugguugguacaggacuaaagcuaauguguuuccuuuaagacaacuucuagcucaacugucuucu	chr20:6406623..6406694:-
chr8_37327	0.8	0.00 ± 0.00		9	9	0	0	yes				blast	gugcugggaggcucgcgg	gagggauacgcagcgccg	gagggauacgcagcgccguauauauagcgcggggcgcaggcucgcgcuucggcaguggugcugggaggcucgcgg	chr8:61398190..61398265:+
chr37_29350	0.7	0.00 ± 0.00		10	10	0	0	yes				blast	uucucauugucugucugggac	cccuggcagcaggcgaggg	uucucauugucugucugggacucaccugggucccuggcagcaggcgaggg	chr37:24956425..24956475:+
chrX_41147	0.7	0.00 ± 0.00		18	18	0	0	yes				blast	uuugccaaggcucugggua	cuuauagauugacagauc	cuuauagauugacagaucacaguggaucuuugcuggaucucuaaugguuugccaaggcucugggua	chrX:89683558..89683624:+
chr5_33121	0.7	0.00 ± 0.00		29	29	0	0	no		hsa-miR-887-5p		blast	cuugggaggauggaaagac	ccuccgagcccccggcggg	cuugggaggauggaaagacaggagcccucccagcacgaggccuuccuccgagcccccggcggg	chr5:58241469..58241532:-
chrX_41868	0.7	0.00 ± 0.00		46	46	0	0	yes				blast	guuugggaggaggaguaaaa	gcacucaguuuuuaaagagacug	gcacucaguuuuuaaagagacugccucaucuaggaggaccaguuugggaggaggaguaaaa	chrX:57802842..57802903:-
chr10_2581	0.7	0.00 ± 0.00		10	10	0	0	yes				blast	aguggaguuagauacuacaggcccu	ugccugagugucuagccccugc	ugccugagugucuagccccugcccuugaggaguggaguuagauacuacaggcccu	chr10:24665017..24665072:+
chr34_27509	0.7	0.00 ± 0.00		10	10	0	0	yes				blast	cacaugagggggcuuagca	cugaacccccucagcucaggg	cugaacccccucagcucagggucagucccacaugagggggcuuagca	chr34:407630..407677:+
chr25_20768	0.7	0.00 ± 0.00		10	10	0	0	yes				blast	cgucuucagcccaggcccugauc	ucagggcugcugggguggc	ucagggcugcugggguggcucagcgguuuagcgccgucuucagcccaggcccugauc	chr25:38370032..38370089:-
chrX_41446	0.7	0.00 ± 0.00		11	11	0	0	yes				blast	ggagggcuaucugagcaga	gguggaagagugcuccug	ggagggcuaucugagcagauaccuaaauggagggaggcacacagccauguggguauggguggaagagugcuccug	chrX:122135120..122135195:+
chr14_8071	0.7	0.00 ± 0.00		13	13	0	0	yes		hsa-miR-376a-3p		blast	uucauagagcaucuggaau	gaaaggugcucauaauaaagac	gaaaggugcucauaauaaagacagaauauuucuguuucauagagcaucuggaau	chr14:33442811..33442865:+
chr5_33252	0.7	0.00 ± 0.00		17	16	1	0	no		hsa-miR-4727-5p		blast	uucugccaucugagccac	gguugcccuggcaggggu	gguugcccuggcagggguuugcuggcugugaugaagugcugcuguuaaccggcugcccaccacccucauucugccaucugagccac	chr5:66885972..66886058:-
chr15_9184	0.7	0.00 ± 0.00		56	56	0	0	no		hsa-miR-6881-3p		blast	guccucuugaguccugaugggu	gugguucucuuuagugggcgc	gugguucucuuuagugggcgccuuuagcugauauggaggugcagcugcguccucuugaguccugaugggu	chr15:3645356..3645426:-
chr13_6777	0.7	0.00 ± 0.00		283961	283958	0	3	no		hsa-miR-2115-5p		blast	agcuuccagucggggauguuuaca	agcaaacaucugacugaaa	agcaaacaucugacugaaagcuuugcugucuuccagcuuccagucggggauguuuaca	chr13:30910307..30910365:+
chr3_25118	0.7	0.00 ± 0.00		14	14	0	0	no		hsa-miR-6126		blast	uugaaggcacacagcugg	ggguuuaagugcgugaaca	ggguuuaagugcgugaacaggaguguugaaggcacacagcugg	chr3:58113823..58113866:-
chr12_6476	0.7	0.00 ± 0.00		403	403	0	0	yes				blast	guggcgcccgaacaggga	ccugaucguguugccgcag	ccugaucguguugccgcagagcacacaaguggcgcccgaacaggga	chr12:71950588..71950634:-
chr35_28621	0.7	0.00 ± 0.00		17	17	0	0	no		hsa-miR-6814-5p		blast	gcccaaggucuggcacugaggca	cgcagagaaugggauccuggggag	gcccaaggucuggcacugaggcacccaugaagagguagcgcagagaaugggauccuggggag	chr35:24033562..24033624:-
chr20_16273	0.7	0.00 ± 0.00		10	10	0	0	yes				blast	ugccgcagccgccgccau	ggcaauuagggagcugcggcagc	ugccgcagccgccgccaucaaccugggggaggcaacccggcaaaggcaauuagggagcugcggcagc	chr20:35916051..35916118:-
chr4_31036	0.7	0.00 ± 0.00		10	10	0	0	yes				blast	cuaccaccuggccuacaaga	ugacgggccaggugcucuaugaggc	ugacgggccaggugcucuaugaggccugcagguacaccugccaaccuaccaccuggccuacaaga	chr4:29031997..29032062:-
chr2_13751	0.7	0.00 ± 0.00		12	12	0	0	no		hsa-miR-2276-5p		blast	ucccucuguucucugauguccugu	agugacagcccaggagagcauccuuccu	agugacagcccaggagagcauccuuccuguaucccucuguucucugauguccugu	chr2:28840515..28840570:+
chr4_31270	0.7	0.00 ± 0.00		10	10	0	0	yes				blast	cauguccuccuucucucucuaga	ggcagagugaagggggcaaugu	ggcagagugaagggggcaaugugggccucauuccuuaccauguccuccuucucucucuaga	chr4:59188569..59188630:-
chr21_17062	0.7	0.00 ± 0.00		35	35	0	0	no		hsa-miR-1304-5p		blast	cuugaggcuagagucacaucc	gugugcuagaguccucagag	cuugaggcuagagucacauccugacacauuucuuguccuggugugcuagaguccucagag	chr21:32102353..32102413:+
chr21_17550	0.7	0.00 ± 0.00		9	9	0	0	no		hsa-miR-1908-3p		blast	ccggccgccgccgggcgc	gccccgggggggcggcuccggg	gccccgggggggcggcuccgggcuccgggcuccggccgccgccgggcgc	chr21:36402280..36402329:-
chr7_36458	0.7	0.00 ± 0.00		109	109	0	0	no		hsa-miR-6828-5p		blast	gggaagcagccacagcac	gcugccccuguacucgcgg	gcugccccuguacucgcgggcgugccagcuggggcagaagaaacaaccuagcacccugggaagcagccacagcac	chr7:41788279..41788354:-
chr11_4688	0.7	0.00 ± 0.00		15	15	0	0	yes				blast	gagauggacuggauggaagccca	ugcuuccaucacccaguuccuccu	ugcuuccaucacccaguuccuccuaagaaaacugaggagauggacuggauggaagccca	chr11:1967430..1967489:-
chr26_21237	0.7	0.00 ± 0.00		9	9	0	0	yes				blast	aagcugaggugggaccggcag	gcuggucccgccgcggcagcc	gcuggucccgccgcggcagccuggagccguaguggaagcugaggugggaccggcag	chr26:23565568..23565624:+
chr5_31951	0.7	0.00 ± 0.00		10	10	0	0	no		hsa-miR-185-3p		blast	aggggcuggauccaggga	ccuggaccuggcccgggu	ccuggaccuggcccggguaaggggcuggauccaggga	chr5:41682170..41682207:+
chr23_18579	0.7	0.00 ± 0.00		23	23	0	0	yes				blast	uuuggcugguucaugcaaggg	cccucaugaccagaagagcu	cccucaugaccagaagagcuuaugauuuggcugguucaugcaaggg	chr23:18171791..18171837:+
chr36_29041	0.7	0.00 ± 0.00		11	11	0	0	no		hsa-miR-3198		blast	guggaguccaggccuguaa	acagcuugaagccugggcaguccu	guggaguccaggccuguaagggaacagcuugaagccugggcaguccu	chr36:20058268..20058315:-
chr11_4212	0.7	0.00 ± 0.00		82	82	0	0	no		hsa-miR-6784-5p		blast	cccggggccgcaagugcg	uccugcggugcacauua	cccggggccgcaagugcgucugccguuucccugaucgguguguccugcggugcacauua	chr11:26802779..26802838:+
chr18_12859	0.7	0.00 ± 0.00		10	10	0	0	no		hsa-miR-4740-5p		blast	uggacugagcucauccgag	ggggugggcacggauuguua	uggacugagcucauccgaggugggcccugggggaaggggucgggcaggcugggggugggcacggauuguua	chr18:49798757..49798828:-
chr1_649	0.7	0.00 ± 0.00		823853	823712	24	117	yes				blast	aacuauacaaccuacuaccuca	aaagacaguagauuguauag	aaagacaguagauuguauaguuaucucccaguggugggugugacccuaaaacuauacaaccuacuaccuca	chr1:97904315..97904386:+
chr23_19165	0.7	0.00 ± 0.00		9	8	0	1	yes				blast	cgagcggggggcggaggcgca	ccccgccccccccucccg	cgagcggggggcggaggcgcagcuguucuuuccccgcugcuccccgccccccccucccg	chr23:47501923..47501982:-
chr1_1735	0.7	0.00 ± 0.00		10	10	0	0	yes				blast	uuccugugaggacugugcccc	cgcacaguccuugcccaggacuc	uuccugugaggacugugccccacugcccagguggcaccccgcacaguccuugcccaggacuc	chr1:97317593..97317655:-
chr33_27241	0.7	0.00 ± 0.00		23	23	0	0	yes				blast	uggcuacugugacuucucua	gagaagccauagucagucauu	gagaagccauagucagucauuuaguuuuauuggcacaucaaccuuuaacaauggcuacugugacuucucua	chr33:18646944..18647015:+
chr28_23489	0.7	0.00 ± 0.00		13	13	0	0	yes				blast	ccccaguuaauugcuucc	aagcgagucugucugu	ccccaguuaauugcuuccacuguuucgauaucuaacggguccaccgacugagguagggccuuguacagggaagcgagucugucugu	chr28:25618059..25618145:-
chr27_22515	0.7	0.00 ± 0.00		8573	8573	0	0	yes				blast	ugagcuccuggaggacaggga	acuguuguuuuuccaagagacuaac	ugagcuccuggaggacagggaccauaucuuggugacuguuguuuuuccaagagacuaac	chr27:5582910..5582969:-
chr38_29930	0.7	0.00 ± 0.00		24	24	0	0	yes				blast	ggugcaugggugguucaa	gagccuccaaccuc	ggugcaugggugguucaauggguugagccuccaaccuc	chr38:21198274..21198312:+
chr22_18167	0.7	0.00 ± 0.00		617	617	0	0	no		hsa-miR-1343-3p		blast	uuccuggggcuggagcag	gccagacuuggaccugggaagg	uuccuggggcuggagcagguccuacugccagacuuggaccugggaagg	chr22:10026758..10026806:-
chrX_41569	0.6	0.00 ± 0.00		8	8	0	0	yes		hsa-miR-3153		blast	agggaaagcagaaaucag	gauaacugcuuacccugc	agggaaagcagaaaucagcagcagugaugaaaacacaccgauaacugcuuacccugc	chrX:13787832..13787889:-
chr18_12827	0.6	0.00 ± 0.00		19	19	0	0	no		hsa-miR-4765		blast	ggagugaugauggccugagu	cugggcagaguucaggcuccua	ggagugaugauggccugaguuccugggcagaguucaggcuccua	chr18:47945131..47945175:-
chr14_8422	0.6	0.00 ± 0.00		26	26	0	0	yes				blast	guugguuaauugguugua	aagcuggucagccacca	aagcuggucagccaccaguaagcaaagggcagugcuguuagcugguuguuuguugguugguuaauugguugua	chr14:29797911..29797984:-
chr5_32331	0.6	0.00 ± 0.00		21	21	0	0	yes				blast	aggaaauucuguguaucugauc	agugaugauucacauucaugucucuuc	agugaugauucacauucaugucucuucucugauaaaucuuuugaaggaaauucuguguaucugauc	chr5:76497535..76497601:+
chr28_23189	0.6	0.00 ± 0.00		80	80	0	0	yes				blast	caugacuggccgccuucua	gaagaagcuguugggaagugcu	gaagaagcuguugggaagugcugagaugggcaugacuggccgccuucua	chr28:31997721..31997770:+
chr26_21728	0.6	0.00 ± 0.00		10	10	0	0	yes				blast	ugauugauccacugggaguccg	gcuuccugugggaucaaugaau	gcuuccugugggaucaaugaauucuuguugauagauugauugauccacugggaguccg	chr26:24326356..24326414:-
chr2_14315	0.6	0.00 ± 0.00		9	9	0	0	yes				blast	gaggggacugggcccgcccugc	agggcugggacucagacucuccc	agggcugggacucagacucuccccugcacgggagggaggggacugggcccgcccugc	chr2:81512318..81512375:+
chr28_23358	0.6	0.00 ± 0.00		78	78	0	0	yes				blast	accccugugaugaauuug	gaaucuuugcugagggguau	gaaucuuugcugagggguauuucuccaccccugugaugaauuug	chr28:13008392..13008436:-
chr6_34387	0.6	0.00 ± 0.00		11	11	0	0	no		hsa-miR-450a-2-3p		blast	guuggggaauugggagucug	ggcugcugggacccaauccu	guuggggaauugggagucugagguccaccucugacauguauggcugggcugcugggacccaauccu	chr6:6002593..6002659:-
chr19_13243	0.6	0.00 ± 0.00		13	13	0	0	no		hsa-miR-6515-5p		blast	uuggaggggcaggaggaa	gcugcugcuucgaaagu	gcugcugcuucgaaagugccuggcacaaugaaaggagcuuuaugaaggggcuuggaggggcaggaggaa	chr19:36904788..36904857:+
chr2_15139	0.6	0.00 ± 0.00		9	9	0	0	yes				blast	gcagggcgggcccaguccccuc	gagucugagucccagcccugcug	gcagggcgggcccaguccccucccucccgugcaggggagagucugagucccagcccugcug	chr2:81512314..81512375:-
chr9_40369	0.6	0.00 ± 0.00		16	16	0	0	yes				blast	ugggagcagaggcaacagugag	ugcucacaaacucugacccaau	ugggagcagaggcaacagugaggguggcccaaacccaccucuccuaugagguucaacacagagacccugcucacaaacucugacccaau	chr9:49481517..49481606:-
chr7_36434	0.6	0.00 ± 0.00		10	10	0	0	yes				blast	cuuuccuuuguccugcug	gcgcuuggcacacuggagaugu	gcgcuuggcacacuggagauguguuaacuguagggggcucccuaguggcccucugcccacucaccuuuccuuuguccugcug	chr7:41480995..41481077:-
chr31_26544	0.6	0.00 ± 0.00		158846	158846	0	0	yes				blast	cacaagaucggaucuacggguu	cccauagaagcgagcuugugcc	cccauagaagcgagcuugugccguccacuucaccacaagaucggaucuacggguu	chr31:13258781..13258836:-
chr26_21763	0.6	0.00 ± 0.00		11	11	0	0	no		hsa-miR-3191-3p		blast	aggggacgcaggcuggac	gcggcagacgcaggaaccccagg	aggggacgcaggcuggacgggagcggcagacgcaggaaccccagg	chr26:29125438..29125483:-
chr8_37581	0.6	0.00 ± 0.00		9	9	0	0	no		hsa-miR-4723-5p		blast	cgggggagcccccgcgggg	ccguuggggaccccggcg	ccguuggggaccccggcggccccggcccagcagggcacaggugccagugcccgccugggccacgggggagcccccgcgggg	chr8:72821637..72821718:+
chr26_21814	0.6	0.00 ± 0.00		9	9	0	0	yes				blast	aguagugcaaccucgucagagc	uuugacaauaucauugcacugcuuc	uuugacaauaucauugcacugcuucucagagcacaguagugcaaccucgucagagc	chr26:30924109..30924165:-
chr5_32182	0.6	0.00 ± 0.00		13	13	0	0	yes				blast	uggucucagaaagcugcuguug	acagcauagcauccugagccagc	uggucucagaaagcugcuguugcaacauuuuuggaggccacagcauagcauccugagccagc	chr5:62316288..62316350:+
chr9_38738	0.6	0.00 ± 0.00		10	10	0	0	no		hsa-miR-3620-5p		blast	augggcugcuggcgggca	cucaccaugcagaaccuca	augggcugcuggcgggcaaugagaagcucaccaugcagaaccuca	chr9:21240991..21241036:+
chr5_32538	0.6	0.00 ± 0.00		158848	158848	0	0	yes				blast	cacaagaucggaucuacggguu	ccuauagacacaagcuugugug	ccuauagacacaagcuuguguggacuaucaccacaagaucggaucuacggguu	chr5:12047368..12047421:-
chr16_9746	0.6	0.00 ± 0.00		21	21	0	0	yes				blast	aggcaggcuucagagcag	gcuuuuaagcacuguacucu	aggcaggcuucagagcagaguaaaucugacuccagaaucugcuuuuaagcacuguacucu	chr16:10900382..10900442:+
chr8_37582	0.6	0.00 ± 0.00		9	9	0	0	no		hsa-miR-4723-5p		blast	cgggggagcccccgcgggg	cugugggccccggg	cgggggagcccccgcggggggugucgcagucgcagucuugcugcuguugugugcgaagcccggcugugggccccggg	chr8:72821699..72821776:+
chr13_6542	0.6	0.00 ± 0.00		10	10	0	0	yes				blast	ucugccagaagcggaggcugug	uggcucuccccucugcagagc	ucugccagaagcggaggcugugaacagaaaguaagaugcauggcucuccccucugcagagc	chr13:3281455..3281516:+
chr18_12978	0.6	0.00 ± 0.00		9	9	0	0	yes				blast	ucuaggcaggacuugcagggc	cuugaguccugugcuuggucc	cuugaguccugugcuugguccgugauccugaggucuaggcaggacuugcagggc	chr18:53033826..53033880:-
chr20_15197	0.6	0.00 ± 0.00		25	25	0	0	yes				blast	aagcgcgguccgccccgc	gcccggccgccgccucg	gcccggccgccgccucggaggaagcgcgguccgccccgc	chr20:664582..664621:+
chr4_30595	0.6	0.00 ± 0.00		350	350	0	0	yes				blast	aacccauggaauucaguucuca	agaacugaacuucacaggucuga	agaacugaacuucacaggucugacacugacacaacccauggaauucaguucuca	chr4:50248600..50248654:+
chr7_36681	0.6	0.00 ± 0.00		3715	3715	0	0	yes				blast	auacauacuucuuuacauucca	gguacauaaagaaguauguacuc	auacauacuucuuuacauuccauagcauuguauguucauauggguacauaaagaaguauguacuc	chr7:66214374..66214439:-
chr22_18354	0.6	0.00 ± 0.00		9	9	0	0	no		hsa-miR-3178		blast	ugggcgcgggccgacccgggguc	ccccacguuuccgcucgcugcccggc	ccccacguuuccgcucgcugcccggccggcccucccgacggcgccgcgcuccgccgcaggugaggcgcugggcgcgggccgacccgggguc	chr22:50471506..50471597:-
chr16_10166	0.6	0.00 ± 0.00		21	21	0	0	yes		hsa-miR-5691		blast	cugcucugaagccugccu	gcagauucuggagucagau	gcagauucuggagucagauuuacucugcucugaagccugccu	chr16:10900382..10900424:-
chr28_23297	0.6	0.00 ± 0.00		19	19	0	0	yes				blast	gcuguuggaaguuugagg	uuaaaggugacugcug	gcuguuggaaguuugagggaagguuggcaguggagaugaagauuuugacauugucccuuuaaaggugacugcug	chr28:4389841..4389915:-
chr17_11546	0.6	0.00 ± 0.00		12	12	0	0	no		hsa-miR-4660		blast	agcagcucaaugaggaaauccaagg	uugacagucucguccagcugaucc	uugacagucucguccagcugauccuuauguagcagcucaaugaggaaauccaagg	chr17:48752475..48752530:-
chr35_28511	0.5	0.00 ± 0.00		78	78	0	0	yes		hsa-miR-6809-3p		blast	uuucucuuucuucaagau	aaagaggcaagaggauaa	uuucucuuucuucaagauuuugagaacucucaaaagaggcaagaggauaa	chr35:9959697..9959747:-
chr26_21673	0.5	0.00 ± 0.00		9	9	0	0	yes				blast	ucugccuuccugccuugagcc	ccagagugggugggcaggaa	ucugccuuccugccuugagccacguucugauggccagagugggugggcaggaa	chr26:20232104..20232157:-
chr7_36100	0.5	0.00 ± 0.00		11443	11443	0	0	yes				blast	aacccaccgacagcaaugaauguu	cauucauuguucagugagcuugu	cauucauuguucagugagcuuguccacacaguucaacccaccgacagcaaugaauguu	chr7:4055650..4055708:-
chrUn_JH373451_42599	0.5	0.00 ± 0.00		14	14	0	0	no		hsa-miR-4520-3p		blast	uuggacaggugggucaaucucag	gggauggaacacagcaaaugucuaaua	gggauggaacacagcaaaugucuaauaucugaucccaauucagcuauaauuuggacaggugggucaaucucag	chrUn_JH373451:62872..62945:+
chr7_35502	0.5	0.00 ± 0.00		9	9	0	0	yes				blast	aaucccugccaggcugggcuucg	aagauguugccugugcuguggacgcu	aaucccugccaggcugggcuucgagcaccaaggaagcaagaccaugguagggaagauguugccugugcuguggacgcu	chr7:31277291..31277369:+
chr1_1004	0.5	0.00 ± 0.00		21	21	0	0	yes				blast	ccuugggacgccucuuuug	caagggggucuuggu	ccuugggacgccucuuuugggguacuucccuuucaagggggucuuggu	chr1:116678516..116678564:+
chr25_20421	0.5	0.00 ± 0.00		10	10	0	0	no		hsa-miR-889-5p		blast	gauggcugagcuggggaugg	cucccaagaucuuuuauccc	cucccaagaucuuuuaucccucccggcgauggcugagcuggggaugg	chr25:43662438..43662485:+
chr12_6085	0.5	0.00 ± 0.00		13	13	0	0	yes				blast	uuucaggcugaagauggaaac	gugagucuuaggcuggggaa	uuucaggcugaagauggaaacaucgaauauaaagugagucuuaggcuggggaa	chr12:12078968..12079021:-
chrX_41761	0.5	0.00 ± 0.00		11	11	0	0	no		hsa-miR-7151-5p		blast	aauccauccuggcaggaggc	cucaggcaguggggcuucu	aauccauccuggcaggaggcuggggugguuugaaaaguuuggacagauccuccucaggcaguggggcuucu	chrX:44702390..44702461:-
chr8_37202	0.5	0.00 ± 0.00		11	11	0	0	yes				blast	agagguaauguagucacagugacaa	uaaacuguuacugcuuuuucuuu	agagguaauguagucacagugacaaaguuagauuacaaggcacuaaauugcuucuguaaacuguuacugcuuuuucuuu	chr8:42664538..42664617:+
chr5_33185	0.5	0.00 ± 0.00		27	27	0	0	no		hsa-miR-4510		blast	ggagggagacgauguuggg	cagcacgucgccuaucuga	ggagggagacgauguuggggagcuggauaaggccaugcagcacgucgccuaucuga	chr5:62942706..62942762:-
chr11_4748	0.5	0.00 ± 0.00		17	17	0	0	yes				blast	ugaugagguggcaggaguguga	acacaaccuggcagucuaucuuc	acacaaccuggcagucuaucuucagagcagaaugaugagguggcaggaguguga	chr11:5984618..5984672:-
chr26_21287	0.5	0.00 ± 0.00		11	11	0	0	no		hsa-miR-6512-3p		blast	guccagccugcguccccu	uccgcgcucaggcugggguc	uccgcgcucaggcuggggucucggaggacuccuucucuccugggguuccugcgucugccgcucccguccagccugcguccccu	chr26:29125400..29125483:+
chr10_3083	0.5	0.00 ± 0.00		9	9	0	0	yes				blast	ucuaggcaggacuugcagggc	cuugaguccugugcuuggucc	cuugaguccugugcuugguccgugauccugaggucuaggcaggacuugcagggc	chr10:69285053..69285107:+
chr9_38905	0.5	0.00 ± 0.00		11	11	0	0	yes				blast	cagcacaggccccagcau	acuggggucugggcuacc	acuggggucugggcuaccuuugcuccuagaaacacagcacaggccccagcau	chr9:31342780..31342832:+
chr10_3584	0.5	0.00 ± 0.00		11	11	0	0	yes				blast	cugucucaggcugugcagguaaga	uuauccacagucugagagcaug	uuauccacagucugagagcauguuuggaaauauuaauacuauaauuccaaaaaccaugccaacugucucaggcugugcagguaaga	chr10:28489678..28489764:-
chr5_32890	0.5	0.00 ± 0.00		11	11	0	0	yes				blast	aguaguauccgugaguccaggaa	caaaagcuuucggauucugcugg	caaaagcuuucggauucugcuggcccuuuugggccccaggcgacgaggcacaguaguauccgugaguccaggaa	chr5:38790177..38790251:-
chr20_15709	0.5	0.00 ± 0.00		10	10	0	0	no		hsa-miR-4456		blast	ucugguggucgaugguggggacu	uagcccagcaccugaacccagugc	uagcccagcaccugaacccagugcggguacugcagcugguggaggaaacucugccugacaacucgauucugguggucgaugguggggacu	chr20:47020472..47020562:+
chr12_5870	0.5	0.00 ± 0.00		14	14	0	0	yes				blast	uuuuguuuucucagccugg	uuugugagcaaacaagugc	uuuuguuuucucagccuggaaagaacugcucauugggcugauuuguccaucaguccuuuccuuugugagcaaacaagugc	chr12:68376077..68376157:+
chrX_41605	0.5	0.00 ± 0.00		10	10	0	0	no		hsa-miR-1205		blast	ccugcaggcucccgauuc	cgcgggggccgagacaggcg	ccugcaggcucccgauuccgcgccaagcagcccgaaacuggcgcgggggccgagacaggcg	chrX:20227857..20227918:-
chr8_37437	0.5	0.00 ± 0.00		61	61	0	0	yes				blast	aaaaauacgggugcacuucugu	agagguuauccguguuucuucg	agagguuauccguguuucuucgcuuuauuuaugacgaaaaauacgggugcacuucugu	chr8:69266324..69266382:+
chr19_13102	0.5	0.00 ± 0.00		16	16	0	0	yes				blast	ggaguaggucccaagggu	cuggugugggacauaaacucugu	ggaguaggucccaaggguugaggugccuggugugggacauaaacucugu	chr19:11116428..11116477:+
chr26_21333	0.5	0.00 ± 0.00		10	9	1	0	no		hsa-miR-301a-5p		blast	gcucugacgagguugcacuacu	uugagcuucccgcccugagcuu	uugagcuucccgcccugagcuuauugggggccgcggaguccccccugcuggccccaggugcucugacgagguugcacuacu	chr26:30924050..30924131:+
chr9_38416	0.5	0.00 ± 0.00		10	10	0	0	yes				blast	ucaucggcaugaaguucugcga	gcagaacucaaaugcucccgauu	ucaucggcaugaaguucugcgagcggaagagagaaaacucugcagaacucaaaugcucccgauu	chr9:2826750..2826814:+
chr8_37244	0.5	0.00 ± 0.00		10	10	0	0	yes				blast	guuggugccagcuccagggaa	ccacuagagcaagcaugggaag	guuggugccagcuccagggaagauacuggagcaggcagcugucaacagaucuuccacuagagcaagcaugggaag	chr8:46986671..46986746:+
chr9_39562	0.5	0.00 ± 0.00		10	10	0	0	yes				blast	ucgcagaacuucaugccgauga	gggagcauuugaguucugcagagu	gggagcauuugaguucugcagaguuuucucucuuccgcucgcagaacuucaugccgauga	chr9:2826750..2826810:-
chr11_4383	0.5	0.00 ± 0.00		10	10	0	0	no		hsa-miR-4738-5p		blast	cccagcgcacgcgguagcaca	uuccaccgcgcgccccggggc	uuccaccgcgcgccccggggccgccuccucccagcgcacgcgguagcaca	chr11:51073335..51073385:+
chr23_18823	0.5	0.00 ± 0.00		10	10	0	0	yes				blast	cuucagcacuuuguucuc	gagcagcaggcugauguaggu	cuucagcacuuuguucucagggaagccaaacuccuggagcagcaggcugauguaggu	chr23:1419513..1419570:-
chr32_27049	0.5	0.00 ± 0.00		22	22	0	0	yes				blast	aguugcuuuuucuccuuu	aggggaaacagcugacuaa	aguugcuuuuucuccuuuucaauuaggggaaacagcugacuaa	chr32:23798827..23798870:-
chr34_27775	0.5	0.00 ± 0.00		10	10	0	0	yes				blast	ugcuaagcccccucaugug	cugaggggguucagcagg	ugcuaagcccccucaugugggacugacccugagcugaggggguucagcagg	chr34:407626..407677:-
chr8_38159	0.5	0.00 ± 0.00		637	637	0	0	yes				blast	agagguuucccguguauguuuca	agacaacacggacaaccucucc	agagguuucccguguauguuucaucauaaauaaagagaagacaacacggacaaccucucc	chr8:69261394..69261454:-
chr23_19162	0.5	0.00 ± 0.00		21	21	0	0	no		hsa-miR-3194-5p		blast	ugccagccuguccucagggaa	cccugguguccuggcugcacu	cccugguguccuggcugcacuuuacauggugccagccuguccucagggaa	chr23:47499892..47499942:-
chr30_25742	0.5	0.00 ± 0.00		14	14	0	0	no		hsa-miR-6728-3p		blast	ucucugcugcaggcuugu	uagauccugugguucucugu	ucucugcugcaggcuugugauaaccgugacggaucgccuagauccugugguucucugu	chr30:32239598..32239656:+
chr3_24839	0.4	0.00 ± 0.00		4348	4348	0	0	yes				blast	ugguuuucggaacugaggc	cuggguauggaaagcacagc	ugguuuucggaacugaggcaguagcacuggguagaugagggaagaaaucugauaguggauucuggccuggguauggaaagcacagc	chr3:20195147..20195233:-
chr3_25117	0.4	0.00 ± 0.00		14	14	0	0	no		hsa-miR-6126		blast	uugaaggcacacagcugg	cguucgguggacucuucuucc	uugaaggcacacagcuggcggccaccuucaugugggagacgugguaggcuugucgcucguucgguggacucuucuucc	chr3:58113763..58113841:-
chr2_14321	0.4	0.00 ± 0.00		8	8	0	0	yes				blast	uuucuccugccccguccccagg	ggggggcgggggaggggggcgg	ggggggcgggggaggggggcggcugggagguggaggcgcccacacuuucuccugccccguccccagg	chr2:81680906..81680973:+
chr10_2479	0.4	0.00 ± 0.00		824725	824605	0	120	yes				blast	aacuauacaaccuacuaccuca	aaagacaguagauuguauag	aaagacaguagauuguauaguuacccagagcagggcagagccccaaacuauacaaccuacuaccuca	chr10:20034320..20034387:+
chr13_6946	0.4	0.00 ± 0.00		9	9	0	0	no		hsa-miR-1237-5p		blast	ugggggcgcggaggggucggg	ugggaccccgcggccagggu	ugggggcgcggaggggucgggaccuggagggaggcucccggggagcugggaccccgcggccagggu	chr13:38102155..38102221:+
chr2_14683	0.4	0.00 ± 0.00		118	117	1	0	no		hsa-miR-4477b		blast	auuaaggagaaggccaugg	agggcaugauccuggagcu	auuaaggagaaggccaugggacgccuggguagcucagagguugagcgucugucuuccgcucagggcaugauccuggagcu	chr2:42606242..42606322:-
chr13_6675	0.4	0.00 ± 0.00		20	16	4	0	no		hsa-miR-2355-3p		blast	guuguccucagccugucugugugg	accgucucgcgccagugcaacau	accgucucgcgccagugcaacauaccuuguucagcucuuggucauaaaguuguccucagccugucugugugg	chr13:20341012..20341084:+
chr1_1996	0.4	0.00 ± 0.00		10	10	0	0	no		hsa-miR-4449		blast	cgucccggggaccgcgcgagcca	guucgauccgcgccgcccgacguu	guucgauccgcgccgcccgacguucgauucgcgucccggggaccgcgcgagcca	chr1:109738650..109738704:-
chr12_5567	0.4	0.00 ± 0.00		14	14	0	0	no		hsa-miR-6752-5p		blast	ggggggugggggagcggu	cacacacccguccucugu	cacacacccguccucuguggaacagagccuauguuggccccagccacuuggggggugggggagcggu	chr12:20138404..20138471:+
chr6_35160	0.4	0.00 ± 0.00		28987	28987	0	0	yes				blast	agcccaaaaggagaauucuuug	aaaaauucaccuuugggcuua	aaaaauucaccuuugggcuuaaaauaaaaucagaaagcccaaaaggagaauucuuug	chr6:74881614..74881671:-
chrX_42209	0.4	0.00 ± 0.00		9	9	0	0	yes				blast	cccgaugauggaugcugagag	uuccccauccaugaucgaauu	cccgaugauggaugcugagagguaccugaccuuuccccauccaugaucgaauu	chrX:106999800..106999853:-
chr20_16070	0.4	0.00 ± 0.00		12	12	0	0	yes				blast	guacaaaagugacugcuaacggguu	ccuguuagcagccuguuuuacau	ccuguuagcagccuguuuuacauacucaagguaaaaauaaguggguuccuauaauagcaaaauguuuguacaaaagugacugcuaacggguu	chr20:2971821..2971913:-
chr17_11560	0.4	0.00 ± 0.00		14	14	0	0	no		hsa-miR-4750-3p		blast	gcugacccauccuccuuuccc	ggaggggcacagggcacagcaa	ggaggggcacagggcacagcaaggcugacccauccuccuuuccc	chr17:49771248..49771292:-
chr7_35575	0.4	0.00 ± 0.00		143	143	0	0	no		hsa-miR-6881-3p		blast	auccucuucccagccagc	ccgcuugggagagguagg	ccgcuugggagagguagguaccccaggaggacccccaaaccuggacccaaguagugccuccauccucuucccagccagc	chr7:41172080..41172159:+
chr10_3913	0.4	0.00 ± 0.00		14	14	0	0	no		hsa-miR-187-3p		blast	acgugucuuccacggugaagggcu	ucgccggguuaacaagagugaagcggcc	acgugucuuccacggugaagggcuucucaucugcaaaaaggaagucgccggguuaacaagagugaagcggcc	chr10:67921979..67922051:-
chr3_25097	0.4	0.00 ± 0.00		10	10	0	0	yes				blast	cccugcagagcugcucuug	ggagcuuggccucuguugcu	cccugcagagcugcucuugugcaguucuaggaaaauggaccaggagcuuggccucuguugcu	chr3:54900870..54900932:-
chr17_11730	0.4	0.00 ± 0.00		15	15	0	0	no		hsa-miR-6071		blast	uucugcugggggcugcugaga	ucagcuugcuagccagaaau	ucagcuugcuagccagaaaugacugugauucugcugggggcugcugaga	chr17:59804351..59804400:-
chr4_30822	0.4	0.00 ± 0.00		29	29	0	0	yes				blast	acugaggaggagcaagug	ggugcaccucaccaugca	acugaggaggagcaagugaugccguuggggaagcagaggugcaccucaccaugca	chr4:87162486..87162541:+
chr12_6417	0.4	0.00 ± 0.00		8	8	0	0	yes				blast	gacgccacagcggcgcggcggag	cugcugcugcugcuguggucgggc	gacgccacagcggcgcggcggaggucguugcugcugcugcugcugcugcugcuguggucgggc	chr12:65120672..65120735:-
chr13_7618	0.4	0.00 ± 0.00		19	19	0	0	no		hsa-miR-2467-3p		blast	ugcagaggagcgagcuggacgc	guuaaccagcugaaguuugccca	guuaaccagcugaaguuugcccaaagccuucagucuguugcagaggagcgagcuggacgc	chr13:37635664..37635724:-
chr12_6048	0.4	0.00 ± 0.00		17	17	0	0	yes				blast	agagcccacaugauuucc	agaugaugaguagugguuaaau	agaugaugaguagugguuaaaucucagauauaguuugaagauagagcccacaugauuucc	chr12:7815934..7815994:-
chr6_34579	0.4	0.00 ± 0.00		10	10	0	0	yes				blast	cugucacaccccuucaauccu	gcaggagggaggaagcagag	cugucacaccccuucaauccuuacggcacuuuacuugggaggcaggagggaggaagcagag	chr6:15735339..15735400:-
chrX_41174	0.4	0.00 ± 0.00		41	41	0	0	no		hsa-miR-378g		blast	ccugggcuuggggguaaa	aucccugugagcucagcuc	ccugggcuuggggguaaaguguuuuccaggcugcagaggcccugagacaucccugugagcucagcuc	chrX:91795537..91795604:+
chrX_41467	0.4	0.00 ± 0.00		125	118	0	7	yes				blast	uuccuaccucucagccuacagaa	ugggccgugagaggugguuggau	ugggccgugagaggugguuggauagaacgcauuacucuauucauuuccuaccucucagccuacagaa	chrX:122843803..122843870:+
chr30_25677	0.4	0.00 ± 0.00		16	16	0	0	yes				blast	aacuugaauggagagaggacgu	guaaaugcuuuucuuuaaucaauuuuu	guaaaugcuuuucuuuaaucaauuuuuuuucuuuuggaacuugaauggagagaggacgu	chr30:27644048..27644107:+
chr20_16601	0.4	0.00 ± 0.00		14	14	0	0	yes				blast	ugggaaucagccagaguugaaaua	ucucugcuccaggacuggucaccagu	ugggaaucagccagaguugaaauagccauacuagucucugcuccaggacuggucaccagu	chr20:51806365..51806425:-
chr4_30408	0.4	0.00 ± 0.00		10	10	0	0	no		hsa-miR-4436a		blast	gcaggacaggccgcgcuug	acaggccccugccu	acaggccccugccuggcaggacaggccgcgcuug	chr4:24256617..24256651:+
chr8_37976	0.4	0.00 ± 0.00		10	10	0	0	yes				blast	uucccuggagcuggcaccaac	ccaugcuugcucuaguggaaga	ccaugcuugcucuaguggaagaucuguugacagcugccugcuccaguaucuucccuggagcuggcaccaac	chr8:46986671..46986742:-
chr6_35082	0.4	0.00 ± 0.00		28	28	0	0	no		hsa-miR-2115-5p		blast	agcuuccagucggggaug	uccucucuugugaugcugg	uccucucuugugaugcugggccuuggcaaugagccacagcuuccagucggggaug	chr6:60797436..60797491:-
chr10_3315	0.4	0.00 ± 0.00		8	8	0	0	yes				blast	gcaggggcgcuggguccag	gggccccggcccccggccg	gcaggggcgcuggguccagcuugcaggccucgagcuugggccccggcccccggccg	chr10:16784962..16785018:-
chr18_11979	0.4	0.00 ± 0.00		11	11	0	0	yes				blast	ucuuuguagucaucucucuuu	agagagacuacuaaaaggaca	agagagacuacuaaaaggacaagucuauccauuaaaucgucuuuguagucaucucucuuu	chr18:33969366..33969426:+
chr5_32621	0.3	0.00 ± 0.00		28	28	0	0	no		hsa-miR-6807-5p		blast	cugagccaguccugcuuga	augcugggacuuugguaccaaggg	cugagccaguccugcuugaacacaaggaaugcugggacuuugguaccaaggg	chr5:17265532..17265584:-
chr11_4144	0.3	0.00 ± 0.00		12	12	0	0	yes				blast	ccaaugaacuggcugugcaga	agcaaaggcagaaaucaccaggcu	ccaaugaacuggcugugcagaaagcaaaggcagaaaucaccaggcu	chr11:22903737..22903783:+
chr1_1187	0.3	0.00 ± 0.00		12	12	0	0	no		hsa-miR-4722-3p		blast	uccugccauccccagcuc	ccugggugaggcugca	uccugccauccccagcucauuccaaaggucucggucuggcuauugaccuaaauaauccaccugggugaggcugca	chr1:22441820..22441895:-
chr24_19560	0.3	0.00 ± 0.00		1414	1414	0	0	yes				blast	cccucuugaacucucucu	auggugaggacaagagggca	cccucuugaacucucucuauggccaucucaccuuugagguaagcagccaccaugauggugaggacaagagggca	chr24:42101697..42101771:+
chrX_40797	0.3	0.00 ± 0.00		8	8	0	0	yes				blast	agcccaggcggcggcggc	cggcucuggagcgcc	cggcucuggagcgcccccaccuggugggggagcccaggcggcggcggc	chrX:41782930..41782978:+
chr2_14556	0.3	0.00 ± 0.00		24	24	0	0	yes				blast	gguuccagaagcuccaaa	uggaucugagcuca	uggaucugagcucaucgaaagggacccaucacucacuucuguucaauugguuccagaagcuccaaa	chr2:30168513..30168579:-
chrX_41551	0.3	0.00 ± 0.00		28	28	0	0	no		hsa-miR-631		blast	ugaccugguggugggacuc	auccgagcgcuuggccaagu	ugaccugguggugggacucugcacugggcaggucaagacaggugcaccaugcagauccgagcgcuuggccaagu	chrX:12288031..12288105:-
chr30_25916	0.3	0.00 ± 0.00		16	16	0	0	no		hsa-miR-3943		blast	gagcccccggggacaguucc	uauugucgacccuuccauagccau	uauugucgacccuuccauagccaucaugaugaagagcccccggggacaguucc	chr30:8808319..8808372:-
chr7_35905	0.3	0.00 ± 0.00		10	10	0	0	yes				blast	gcagaagggugaacaccag	gguguuuuccaauuuuguuc	gguguuuuccaauuuuguuccagggaguuguccuugggccccugugcagaagggugaacaccag	chr7:74610684..74610748:+
chr6_33592	0.3	0.00 ± 0.00		26	26	0	0	no		hsa-miR-152-5p		blast	agguucugggcugugagg	uucauuugccccacuuga	uucauuugccccacuugagcgauucugcagguucugggcugugagg	chr6:9440499..9440545:+
chr17_11484	0.3	0.00 ± 0.00		10	10	0	0	no		hsa-miR-4691-5p		blast	cuccuccacgauggccuaccua	ggaaggcauugcugcuggaggu	ggaaggcauugcugcuggagguguaauggcccuuacuacugcuucacaagaggugcugaggcccgcccuccuccacgauggccuaccua	chr17:40037270..40037359:-
chr2_14299	0.3	0.00 ± 0.00		30	30	0	0	yes				blast	aauccaggccacacaaucagagaa	cucugagucaguggcugggaaggu	cucugagucaguggcugggaagguuaguaacauaauccaggccacacaaucagagaa	chr2:80998588..80998645:+
chrUn_JH373234_42386	0.3	0.00 ± 0.00		58	58	0	0	yes				blast	uggaucucuuggcucuggu	cugugccucaacuggaccuug	cugugccucaacuggaccuugugacugugguccuaccuggaccucacauggaucucuuggcucuggu	chrUn_JH373234:740007..740074:-
chr3_24206	0.3	0.00 ± 0.00		31	31	0	0	yes				blast	ugcauguggaaaagucugcuccu	gagcaagaauacauccauuacaug	ugcauguggaaaagucugcuccucauucuuuggggagcaagaauacauccauuacaug	chr3:24558858..24558916:+
chr24_19495	0.3	0.00 ± 0.00		9	9	0	0	yes				blast	auguccccaggcucucggcucu	agucugaggcaggggacgcgc	agucugaggcaggggacgcgccuccauguccccaggcucucggcucu	chr24:34418630..34418677:+
chr14_8526	0.3	0.00 ± 0.00		11	11	0	0	yes				blast	ugaggaaggggcugagaugaugcua	gcauguuuaguuuuuccuuugu	gcauguuuaguuuuuccuuuguauuaguuugcugaggaaggggcugagaugaugcua	chr14:46895673..46895730:-
chr31_26654	0.3	0.00 ± 0.00		38	38	0	0	yes				blast	cagacccacacugugaggaa	gcucacagcugcgguacuguu	gcucacagcugcgguacuguuaacugggacuucaucacagacccacacugugaggaa	chr31:32635980..32636037:-
chr17_11330	0.3	0.00 ± 0.00		2	2	0	0	yes		hsa-miR-1249-5p		blast	gggagggagggaagaaggga	ccuuccacccccuuuccuuc	ccuuccacccccuuuccuucucuaaaaagggagggagggagggaagaaggga	chr17:24135262..24135314:-
chr27_22696	0.2	0.00 ± 0.00		11	11	0	0	no		hsa-miR-6747-5p		blast	aggggugugggguaauggcccaaa	uggguagcccccagcccaug	uggguagcccccagcccaugugguuuuggcagcaauaaggggugugggguaauggcccaaa	chr27:31060786..31060847:-
chr5_32781	0.2	0.00 ± 0.00		9	9	0	0	yes				blast	acccaccccuucuccccgacc	gaggggagaagaggagggca	acccaccccuucuccccgaccagggcuguagugcgaggggagaagaggagggca	chr5:32272535..32272589:-
chr5_33291	0.2	0.00 ± 0.00		30	30	0	0	no		hsa-miR-412-3p		blast	acuucacccuggugggccugg	agguucuuuaggacaggaggugg	acuucacccuggugggccugggguucauagagcugagguucuuuaggacaggaggugg	chr5:71933224..71933282:-
chr6_33743	0.2	0.00 ± 0.00		16	12	0	4	no		hsa-miR-6894-5p		blast	gggaggaucugugaaagugcua	ccaaauccuggccccacug	ccaaauccuggccccacugccugggggaggaucugugaaagugcua	chr6:17461400..17461446:+
chr8_38173	0.2	0.00 ± 0.00		48	48	0	0	yes				blast	acguggauuuuccucuaugau	cauagaaggaaaaucuaccuuu	acguggauuuuccucuaugauuaaccaucaaacacguaaucauagaaggaaaaucuaccuuu	chr8:69270494..69270556:-
chr5_32051	0.2	0.00 ± 0.00		10	10	0	0	yes				blast	caaagcaggaggauugag	aaauccuucugcgag	aaauccuucugcgagaacuuccucaaagcaggaggauugag	chr5:54136597..54136638:+
chr19_13311	0.2	0.00 ± 0.00		9	9	0	0	yes				blast	ggagucacauuaacgccugagg	ccaggccuuccuugugauucaug	ccaggccuuccuugugauucaugcgguuugccucuaacgccggagucacauuaacgccugagg	chr19:53506070..53506133:+
chr10_3235	0.2	0.00 ± 0.00		207	207	0	0	yes				blast	aguucugggaggaggagu	gccuucauaacuagaagugg	aguucugggaggaggagucucugcugucacaggacacuaagugaaauugcuaacacggccuucauaacuagaagugg	chr10:7066033..7066110:-
chr5_32562	0.2	0.00 ± 0.00		9	9	0	0	yes				blast	aaggaggaccucucgccac	ggcggagguguucccuuu	ggcggagguguucccuuuaugcaaguuggauagaaggaggaccucucgccac	chr5:13669087..13669139:-
chr5_31617	0.2	0.00 ± 0.00		23	23	0	0	yes				blast	acaagccugccaacaccu	guagaaaggcaaggaaauggau	guagaaaggcaaggaaauggauucuucucuggaguuuucagaggagauacaagccugccaacaccu	chr5:17347944..17348010:+
chr13_6512	0.2	0.00 ± 0.00		27	27	0	0	yes				blast	uguggacuuuggugaaaggc	auuucaccagaguucacuuu	uguggacuuuggugaaaggcuuuggguucaaauauccuguguccuuuguuaacaggcaaugugauuucaccagaguucacuuu	chr13:2062805..2062888:+
chr11_5308	0.2	0.00 ± 0.00		43	43	0	0	no		hsa-miR-504-3p		blast	gggagugcagguagaaaa	uucuggcuggcccucc	uucuggcuggcccuccaaggucugccuaagagccuuuguuagguugugggggagugcagguagaaaa	chr11:71815913..71815980:-
chr2_14034	0.2	0.00 ± 0.00		28	28	0	0	yes				blast	uuuaucuggcuguuaaaa	cugacaguuggauaacua	uuuaucuggcuguuaaaaaacccugccucuuaaggaaaacaguggaaccugacaguuggauaacua	chr2:60702467..60702533:+
chr33_27197	0.2	0.00 ± 0.00		11	11	0	0	yes				blast	ggacaguccaguugaucug	guuaacuuaccgacugucccu	guuaacuuaccgacugucccuuuuugugcuuucuucuguagaggacaguccaguugaucug	chr33:8022784..8022845:+
chr33_27423	0.2	0.00 ± 0.00		23	23	0	0	yes				blast	uagagaagucacaguagcca	acugacuauggcuucucucag	uagagaagucacaguagccauuguuaaagguugaugugccaauaaaacuaaaugacugacuauggcuucucucag	chr33:18646940..18647015:-
chr2_14795	0.2	0.00 ± 0.00		10	10	0	0	no		hsa-miR-4423-5p		blast	aguugccugauccucuguuucc	ggacuggauuugggggcugagcuua	aguugccugauccucuguuuccauugggacuggauuugggggcugagcuua	chr2:58145196..58145247:-
chr38_29941	0.1	0.00 ± 0.00		9	9	0	0	no		hsa-miR-1245b-3p		blast	gcagaugacccagaaaua	uucugccuccuggug	uucugccuccuggugguggugguggugcucaugucccgguaccaucggcgcaaggcucagcagaugacccagaaaua	chr38:21391707..21391784:+
chr18_12971	0.1	0.00 ± 0.00		11	11	0	0	no		hsa-miR-4642		blast	uuggcaucugcugguuccgug	uggaccggugggugagacu	uuggcaucugcugguuccgugagacagagauggaccggugggugagacu	chr18:52828918..52828967:-
chrX_41823	0.1	0.00 ± 0.00		846	846	0	0	yes				blast	aacucaccaaccuuaggacgg	guccugagauugaagagucau	aacucaccaaccuuaggacggcauuccauuaauucugcgaguccugagauugaagagucau	chrX:54495382..54495443:-
chr2_13845	0.1	0.00 ± 0.00		9	9	0	0	yes				blast	aaagaggugcucacucucaggc	cugaaaguaagggccucuuuaa	cugaaaguaagggccucuuuaaagaugcaaaauuuaaagaagugcuaaagaggugcucacucucaggc	chr2:37910984..37911052:+
chr16_10282	0.1	0.00 ± 0.00		12	12	0	0	no		hsa-miR-3059-5p		blast	uuuccucugguucugcacuaca	uggggcagaagcuccuaaggucccu	uggggcagaagcuccuaaggucccuguuuguuuccucugguucugcacuaca	chr16:26679148..26679200:-
chr1_164	0.1	0.00 ± 0.00		358	342	4	12	yes				blast	guacaugaugacaacuggcuccc	caugucacccuaucugauu	guacaugaugacaacuggcucccucuacugaacugcagugaggaaacugccaugucacccuaucugauu	chr1:25838384..25838453:+
chr3_24465	0.1	0.00 ± 0.00		13	13	0	0	no		hsa-miR-4475		blast	aaagggacagggacuccgugg	ccggccucugucucuagac	ccggccucugucucuagacuaaaagggacagggacuccgugg	chr3:58807022..58807064:+
chr8_38049	0.1	0.00 ± 0.00		55	55	0	0	no		hsa-miR-6818-3p		blast	cugucucucuguguccugc	aguggucacuuuggggggacagca	cugucucucuguguccugcaccgucuugccucacugcacacacacguucucgggagcaguggucacuuuggggggacagca	chr8:60369173..60369254:-
chr9_39878	0.1	0.00 ± 0.00		9	9	0	0	no		hsa-miR-4707-3p		blast	ugcccgccagcagcccau	gagguucugcauggugagcuuc	gagguucugcauggugagcuucucauugcccgccagcagcccau	chr9:21240991..21241035:-
chr4_30845	0.1	0.00 ± 0.00		8	8	0	0	no		hsa-miR-658		blast	ggcggaggagcgccgaggagc	cgcucgaucccuccgcaccu	ggcggaggagcgccgaggagcgccgcggcgccgcucgaucccuccgcaccu	chr4:3327539..3327590:-
chr31_26358	0.1	0.00 ± 0.00		8	8	0	0	yes				blast	uucucauuggcuucauguccugucu	ccaggagcuggccaaugaguugu	uucucauuggcuucauguccugucuguuccaggagcuggccaaugaguugu	chr31:24034697..24034748:+
chr2_13895	0.1	0.00 ± 0.00		10	10	0	0	yes				blast	ucauagccaccagcccag	gggcuuuccagaaugaaa	gggcuuuccagaaugaaagcuuucuaggugacuuuaaagcguagccaguuuucauagccaccagcccag	chr2:45078127..45078196:+
chr12_6072	0.1	0.00 ± 0.00		24	24	0	0	no		hsa-miR-877-5p		blast	cuagaggacaaggagaaagaaa	ucagcuccuugaacuucucagcu	ucagcuccuugaacuucucagcuaggaccaauugccgcugcucagcuagaggacaaggagaaagaaa	chr12:11553397..11553464:-
chr3_24395	0.1	0.00 ± 0.00		8	8	0	0	yes				blast	agcuucucucugccucccccagg	gagggguugcagggagcucugg	gagggguugcagggagcucugggcuuucccgaccaggccuugccuaagcccagcuucucucugccucccccagg	chr3:53178267..53178341:+
chr30_25977	0.1	0.00 ± 0.00		8	8	0	0	no		hsa-miR-1237-5p		blast	ggggggcgggcgccggcgg	cccgaagcaacugcgccacgc	ggggggcgggcgccggcgggggcaggcgguccucgcucccccgaagcaacugcgccacgc	chr30:14864262..14864322:-
chr6_33847	0.1	0.00 ± 0.00		10	10	0	0	no		hsa-miR-5691		blast	augcucugcuuucucuug	agaggaagaagggugucc	agaggaagaaggguguccgggcgucaggggugcuguuuggauacuggaugcucugcuuucucuug	chr6:27803629..27803694:+
chr24_20102	0.1	0.00 ± 0.00		8	8	0	0	no		hsa-miR-1234-3p		blast	gcggccugcggagcccaggggg	cucugcgcacccagggcgugg	cucugcgcacccagggcgugggcugcaggagugcuugugcgcacgugacugacucgcggccugcggagcccaggggg	chr24:47253801..47253878:-
chr6_34381	0.1	0.00 ± 0.00		9	9	0	0	no		hsa-miR-4326		blast	gguuccucucugugucccu	gggccuggaggacaggccac	gguuccucucugugucccucucugcucacugaguacagaguacgaguggggccuggaggacaggccac	chr6:5710155..5710223:-
chr24_19310	0.1	0.00 ± 0.00		31645	31645	0	0	no		hsa-miR-103b		blast	ucauagcccuguacaaugcugcu	cagcacuguaaagaagcugaaa	ucauagcccuguacaaugcugcuugaccugaaugcuacaaggcagcacuguaaagaagcugaaa	chr24:17468360..17468424:+
chr26_21552	0.1	0.00 ± 0.00		10	10	0	0	yes				blast	caagcacuaucauuuuccccu	guggaaaauggacagagugcuuguc	guggaaaauggacagagugcuugucuugaauagcaagcacuaucauuuuccccu	chr26:10535333..10535387:-
chr7_36690	0.1	0.00 ± 0.00		11	11	0	0	no		hsa-miR-3649		blast	ugggaccugugggccaag	cuaaccagaucgguccugag	cuaaccagaucgguccugagaaagguguugugcaucuggcuaccgcagccauucucaacgcugugugggaccugugggccaag	chr7:67515810..67515893:-
chr12_5905	0.1	0.00 ± 0.00		9	9	0	0	yes				blast	aaauugguucagguuugggggguu	cgaccuggaucugauaccucu	aaauugguucagguuugggggguuucuaaaaggaacgaccuggaucugauaccucu	chr12:420664..420720:-
chr3_25228	0.1	0.00 ± 0.00		33	33	0	0	no		hsa-miR-5008-5p		blast	agaggcccuccuuccugau	agggcgcaggagggacauuuc	agggcgcaggagggacauuucaggcggaagaggcccuccuuccugau	chr3:67417187..67417234:-
chrX_42141	0.1	0.00 ± 0.00		19	19	0	0	no		hsa-miR-4640-5p		blast	ugggccaggaaaaaaaaa	uucuuuuccuguccagg	ugggccaggaaaaaaaaaaacuauucaucuucuuuuccuguccagg	chrX:100067647..100067693:-
chr20_15643	0.1	0.00 ± 0.00		9	9	0	0	no		hsa-miR-3186-5p		blast	gaggcgucgaccuugcuccucac	ugggggcgggccgcgcgccccgg	ugggggcgggccgcgcgccccgguaggauccugaccgaggcgucgaccuugcuccucac	chr20:44805757..44805816:+
chr34_27684	0.1	0.00 ± 0.00		231	231	0	0	yes				blast	ucuaccgacugagcuagcc	ggagcucuugguaaau	ucuaccgacugagcuagccaggugccccgauuuuuuuuucuacuuuauauuuaugugggagcucuugguaaau	chr34:26466264..26466337:+
chr7_36098	0.1	0.00 ± 0.00		9194	9194	0	0	yes				blast	acucaccgacagcguugaauguu	caaucaacggucgaugguuu	caaucaacggucgaugguuuugauuuuaauuccaaacucaccgacagcguugaauguu	chr7:4055464..4055522:-
chr18_12744	0.1	0.00 ± 0.00		9	9	0	0	no		hsa-miR-6878-5p		blast	agggagaaggggcucgggggau	gcuguggccccggauccgucc	gcuguggccccggauccgucccuggggcggggagaagagacuccggaguucacaggagggagaaggggcucgggggau	chr18:43077878..43077956:-
chr28_23296	0	0.00 ± 0.00		9	9	0	0	yes				blast	cuugcccucgggguccaca	ugcuucccgagggccuucu	ugcuucccgagggccuucucagcuaacuccugggaggcaaacugcacaaaggcuuccccuguaaucuugcccucgggguccaca	chr28:3670885..3670969:-
chr7_36366	0	0.00 ± 0.00		22	22	0	0	yes				blast	uuugggcuggaggaagggc	gcuucuucccucacuau	gcuucuucccucacuauggagaguuuugcuuuucuuugggcuggaggaagggc	chr7:35838930..35838983:-
chr24_19648	0	0.00 ± 0.00		8	8	0	0	yes				blast	gagguccugaggagcuggcu	ccagaccucagggccaccc	ccagaccucagggccacccuggggggagguccugaggagcuggcu	chr24:13983..14028:-
chr8_37874	0	0.00 ± 0.00		7	7	0	0	no		hsa-miR-4734		blast	ucugcgggccaggggcucccgc	gggagccucugggccgcccgcu	gggagccucugggccgcccgcuggcccggcgcugcgcgcgcucccggcgcucugcgggccaggggcucccgc	chr8:36218557..36218629:-
chr30_25628	0	0.00 ± 0.00		15	15	0	0	no		hsa-miR-1258		blast	aguuaggagucccagguagugaaca	uucauuaucuacuggauucugacgua	aguuaggagucccagguagugaacaagaugaugguucugacaugaaguuaguguucauuaucuacuggauucugacgua	chr30:23861210..23861289:+
chr3_25090	0	0.00 ± 0.00		911	911	0	0	yes				blast	caagaccuguucuaucuaccuu	gguagauuaaguaggucuugaa	gguagauuaaguaggucuugaauuuauuuugcuaacaagaccuguucuaucuaccuu	chr3:54579697..54579754:-
chr18_11930	0	0.00 ± 0.00		7	7	0	0	yes				blast	ugggcggggggcuuggggc	agggggcgcuucgcccagg	ugggcggggggcuuggggcgugggguguggggcuguccucggcuccucuccccgggcagggggcgcuucgcccagg	chr18:25486421..25486497:+
chr13_7404	0	0.00 ± 0.00		15	15	0	0	no		hsa-miR-4524a-3p		blast	cgagacagcgggccaggguucg	aacccccacccccgccccgcc	aacccccacccccgccccgccccaucugacagcgagacagcgggccaggguucg	chr13:23344568..23344622:-
chr7_36069	0	0.00 ± 0.00		12	7	0	5	no				blast	uuuugacaugcauggguuccugacu	ucauccuugcagaccucaaccuuu	uuuugacaugcauggguuccugacuaaugucauccuugcagaccucaaccuuu	chr7:1099054..1099107:-
chr3_25105	0	0.00 ± 0.00		20	20	0	0	yes				blast	agaagagaggucagugaaa	acacuggccucuccaauua	agaagagaggucagugaaagcgcacuugagaucacacacuggccucuccaauua	chr3:55878872..55878926:-
chr24_19219	0	0.00 ± 0.00		10	10	0	0	yes				blast	aggggcuggauccaggga	ucugauucagguccagcugg	ucugauucagguccagcuggauccaggggcucuauuauccaggggcuggauccaggga	chr24:2589026..2589084:+
chr20_15533	0	0.00 ± 0.00		11	11	0	0	no		hsa-miR-486-3p		blast	uggggcagaggugugggg	ccuuaucagucuguccacc	ccuuaucagucuguccacccuccucuacaguggugccuugcgugagugucuguguuuuguggguugguggggcagaggugugggg	chr20:40057590..40057675:+
chr36_28885	0	0.00 ± 0.00		8	8	0	0	yes				blast	ucuaggcaggacuugcagggc	cuugaguccugugcuuggucc	cuugaguccugugcuugguccgugauccugaggucuaggcaggacuugcagggc	chr36:20058522..20058576:+
chr2_14497	0	0.00 ± 0.00		13	13	0	0	no		hsa-miR-6874-5p		blast	cuggagcugcaggugcaga	agcaucucaagccccagag	cuggagcugcaggugcagagguagagaccagcaucucaagccccagag	chr2:20570679..20570727:-
chrX_41750	0	0.00 ± 0.00		20	20	0	0	yes				blast	aguucccccuccaaagcuguggaa	ccaucagcagcagggaggugaaccca	ccaucagcagcagggaggugaacccagaaccaguucccccuccaaagcuguggaa	chrX:43849889..43849944:-
chr27_22401	0	0.00 ± 0.00		13	13	0	0	no		hsa-miR-6515-5p		blast	uuggaggggcaggaggaa	aaucuaagccaccuuucuuac	uuggaggggcaggaggaaggguugaaauaucaugugcuuuauuggugcagacuuguucagaccccaaaucuaagccaccuuucuuac	chr27:842220..842307:-
chr23_18782	0	0.00 ± 0.00		21	21	0	0	no		hsa-miR-670-5p		blast	uucccugaggacaggcuggca	gcagccaggacaccaggguucu	uucccugaggacaggcuggcaccauguaaagugcagccaggacaccaggguucu	chr23:47499892..47499946:+
chr36_28906	0	0.00 ± 0.00		14	14	0	0	yes				blast	uguucugcuccauuuuuu	aaaaaaacagaaacaaa	uguucugcuccauuuuuuuuucucaugagcacccaguggauguucauggggggaaaaaaaaacagaaacaaa	chr36:23678791..23678863:+
chr38_29960	0	0.00 ± 0.00		9	9	0	0	no		hsa-miR-4710		blast	aggugaggaugcccuggaa	ccgccggccuccuggugcugu	aggugaggaugcccuggaaacgcgccgccggccuccuggugcugu	chr38:22151060..22151105:+
chr15_9288	0	0.00 ± 0.00		7	7	0	0	yes				blast	aacacucccagccucacgcuua	agcgugaggcugugaguggggc	agcgugaggcugugaguggggcuccgcaacacucccagccucacgcuua	chr15:13904840..13904889:-
chr16_10158	0	0.00 ± 0.00		63	63	0	0	yes				blast	uaucaaaucaucacagcgu	gcugugaagugauguguuaauuaa	gcugugaagugauguguuaauuaaccugcuuguugugauuauuucagcguguaagucuaucaaaucaucacagcgu	chr16:10524343..10524419:-
chrUn_JH373433_42587	0	0.00 ± 0.00		63	63	0	0	yes				blast	uaucaaaucaucacagcgu	gcugugaagugauguguuaauuaa	gcugugaagugauguguuaauuaaccugcuuguugugauuauuucagcguguaagucuaucaaaucaucacagcgu	chrUn_JH373433:41793..41869:+
chr18_12629	0	0.00 ± 0.00		11	11	0	0	yes				blast	aaagagagaugacuacaaaga	uuaguagucucucucuagga	aaagagagaugacuacaaagacgauuuaauggauagacuuguccuuuuaguagucucucucuagga	chr18:33969360..33969426:-
chr18_12361	0	0.00 ± 0.00		12	12	0	0	no		hsa-miR-330-5p		blast	gcucugggugagggguggggga	cuguauuuauugcugggagaag	cuguauuuauugcugggagaaggcugaggguggggggagaugaucaugugugcccaggguuggugggaagcucugggugagggguggggga	chr18:54018941..54019032:+
chr24_19788	0	0.00 ± 0.00		9	9	0	0	no		hsa-miR-6867-3p		blast	uucucccuggccugucucaga	ugggggaggcgaugggggaagc	ugggggaggcgaugggggaagcucugaaaaaagaucuuguguucucccuggccugucucaga	chr24:18406793..18406855:-
chr3_24855	0	0.00 ± 0.00		7	7	0	0	no		hsa-miR-6777-5p		blast	gcggggagccggggggaccgc	gcuccccgcuccccgcuc	gcggggagccggggggaccgcccgcccgccgcccggggcacccgcuccccgcuccccgcuc	chr3:23418420..23418481:-
chr4_30908	0	0.00 ± 0.00		9	9	0	0	yes				blast	ucuuccucaggcuccucgcugcucc	aguagccagcugggccugccccuguuu	aguagccagcugggccugccccuguuuccuccugcucuuccucaggcuccucgcugcucc	chr4:11427417..11427477:-
chr7_36104	0	0.00 ± 0.00		8	8	0	0	yes				blast	uggcaguaggaggcaaaaauga	auuuuugccuccuacugaguca	auuuuugccuccuacugagucaccaaccaagaaaggucggaguggcaguaggaggcaaaaauga	chr7:4649232..4649296:-
chr10_3542	0	0.00 ± 0.00		8	8	0	0	yes				blast	uuccuuccgcuguuccccuugccu	gcgguggagaguggaaggcaga	gcgguggagaguggaaggcagagaugagaucugacucuuccuuccgcuguuccccuugccu	chr10:27434460..27434521:-
chrX_40847	0	0.00 ± 0.00		12	12	0	0	no		hsa-miR-660-3p		blast	gccuccugccaggauggauu	cccacugccugaggaggaucug	cccacugccugaggaggaucuguccaaacuuuucaaaccaccccagccuccugccaggauggauu	chrX:44702396..44702461:+
chr15_8768	0	0.00 ± 0.00		7	7	0	0	yes				blast	uaagcgugaggcugggaguguu	cacucacagccucacgcuuacg	uaagcgugaggcugggaguguugcggagccccacucacagccucacgcuuacg	chr15:13904840..13904893:+
chr24_19704	0	0.00 ± 0.00		16	16	0	0	no		hsa-miR-6817-3p		blast	ccucucuggucacggcauggcuu	gcuguggcuugugcuaguuaggaa	gcuguggcuugugcuaguuaggaaaccugcccaacauccauuuccucucuggucacggcauggcuu	chr24:5052979..5053045:-
chrX_41713	0	0.00 ± 0.00		8	8	0	0	yes				blast	gccgccgccgccugggcu	cuccagagccggcca	gccgccgccgccugggcucccccaccaggugggggcgcuccagagccggcca	chrX:41782926..41782978:-
chr18_12405	0	0.00 ± 0.00		7	7	0	0	yes				blast	gggagccucccugcccaacgaggg	cgaggggggcgggcaggccuccag	cgaggggggcgggcaggccuccaggccagggagccucccugcccaacgaggg	chr18:54553449..54553501:+
chr22_18292	0	0.00 ± 0.00		7150	7103	0	47	yes				blast	cuaccugcacuguaagcacuuug	acaagugccuucacugcagu	acaagugccuucacugcaguagaugcacauaucacuaccugcacuguaagcacuuug	chr22:42478012..42478069:-
chr10_3611	0	0.00 ± 0.00		8	8	0	0	yes				blast	ggcgcccaagagcccugc	aaggaggugggagccgg	ggcgcccaagagcccugccccugggagugggguaaggaggugggagccgg	chr10:32387678..32387728:-
chr10_2257	0	0.00 ± 0.00		8	8	0	0	no		hsa-miR-185-3p		blast	uggggcuguguccgaccuuc	aggcggugacgcgguccccgg	aggcggugacgcgguccccggccuggggcuguguccgaccuuc	chr10:831410..831453:+
chr27_22404	0	0.00 ± 0.00		8	8	0	0	no		hsa-miR-4479		blast	agcgcggcggccccgagagca	cucacccgcgcgcccc	cucacccgcgcgcccccggccgguagaaguccacggcgaagccgaagaaggagcgcggcggccccgagagca	chr27:905076..905148:-
chr2_14950	0	0.00 ± 0.00		8	8	0	0	no		hsa-miR-4737		blast	cugcgaggggcgggcgcgcgcgu	gcgcgccguccgccuccgccgcu	gcgcgccguccgccuccgccgcucggcgcccuuauuucggcugcgaggggcgggcgcgcgcgu	chr2:71792750..71792813:-
