# Supplementary material for: Extracellular vesicle-mediated transfer of miRNA-1 from primary tumors represses the growth of distant metastases
Source: Exp Mol Med. 2024 Mar 27;56(3):734–46. doi: 10.1038/s12276-024-01181-7 (PMC10985072; doi:10.1038/s12276-024-01181-7)
Supplement: Supplementary file 5 — Supplementary Table 4 [file 12276_2024_1181_MOESM5_ESM.xlsx]

## Sheet: Common genes
Common
cfa-miR-1	cfa-mir-889	cfa-novel_141	cfa-mir-455	cfa-novel_26	cfa-mir-376	cfa-mir-328	cfa-novel_75	cfa-novel_35	cfa-mir-410	cfa-novel_115	cfa-novel_63	cfa-mir-429	cfa-mir-200b	cfa-mir-200b	cfa-mir-141	cfa-mir-147	cfa-mir-676	cfa_novel_136	cfa-mir-95	cfa_novel_90
HACE1	FLII	HHIP	MYLIP	LRRC4C	GPC6	SLC7A7	BCL7A	LRRC2	NPPC	BCL7A	RASD1	GPM6A	ATAD2	SP3	CAMSAP2	KCNA3	ZMAT1	TBL1XR1	CAPN5	PKLR
GLCCI1	DUSP12	CADM2	GDAP2	PIGW	ATP6V1A		IFFO2	IGFBP5	CBFB	IFFO2	FAM110B	FLI1	CRLF3	BEND6	ZEB1		PIK3CA	ETNK1	GCLC	NRP2
MMD	VPS25	ARMH4	CPEB1	HECA	WWTR1		CDIPT	CAV1	TEX14	CDIPT	CEBPB	XKR8	BTBD1	EIF4ENIF1	RNF10		SCYL2	BHLHE40	SETD1B	SLC26A3
GJA1	VBP1	ADGRB3	TAF4	SH3RF3	MAN1C1		SLC6A8	GTF2F2	MRPL42	SLC6A8	PPM1F	HIPK3	ATP6V0A2	SGK1	CXXC4		OSBPL11	PURA	SLC1A2	DESI1
SNX2	EPHX4	WIF1	CACNB4	CREBBP	DSCAML1		FOXP4	SYNRG	ZZZ3	FOXP4	SH2B2			IFT52	CADM2		NAALADL2	SPTLC2	TMEM245	AHCYL2
WNK3	MARK3	SLC4A7	TTC17	KCNMA1	BEND4		GNG7	IRF9		GNG7	SOX12			ZBTB8A	ETNK1		IPO7	RSPRY1	PEAK1	BTRC
TNKS2	MTFR1L	FAM13B	SRSF7	INHBC	PON2		ATP1A3	DNAJC24		ATP1A3	MYOD1			ZNF420	KIF20B		RANBP3L	FRMD4B	CLMP	LOC610321
SFRP1	LSM3	ARHGAP20	DCAF5	BCL9	PLEKHA5		LYSMD1	AP4M1		LYSMD1	CPB2			NR4A1	SEH1L		VPS13C	GTF2A2	LYPLA1	SMC3
PHAX	IRF2BPL	C29H8orf34	PPP1R12A	SH3BGRL	TMTC4		SAMD4B	IPO7		SAMD4B	IARS			NSG2	SNCA		SBSPON	RBM15	ZNF182	ATXN7L3
ETS1	RERGL	PTER		POU2F3	PDIA6		CREB3L1	ADAMTS5		CREB3L1	FAAP100				LCA5		ARID4B	FAM168A	LCMT1	DRG2
KCNIP3	TNFSF12				EIF4B										TSPAN33		OSBPL8		CCT3
CAAP1	PLSCR4				KPNA4										PLEKHA2		B4GALT5		DPP8
HIGD1A					RBMS1										ABCF2		UEVLD		TRIM6
TPPP					PGAM5										MBNL2		VKORC1L1		MED22
TMEM243					GPR180										TBL1XR1		NAP1L5		CNOT8
TRA2B					PDE8A										XPO7		LHX9		SMAD2
GPR137C					CDK19										CPEB2		FBXL4		MYH10
GCH1					DLAT										FAM118B		NUP37		TCEAL7
XPO6															LPCAT2		KCTD20		UBE4B
CDK14															THG1L		SLC35F5		COL15A1
SMIM14															SOGA1		SLC25A5		CSGALNACT1
FNDC3A															TLE4		SPTY2D1
ADPGK															SERTAD4		GRAMD1C
PDE7A															PRPF38B		H2AFV
RIT2															WBP4		RNF152
MAP4K3															ANKIB1		ZMYM2
EIF4E																	PDIK1L
TMEM178A																	PRKCH
MON2																	GOLT1B
BDNF																	PRR11
NEDD9																	FBXL5
FN1																	ETS1
VAMP4																	MRPL32
HNRNPU																	ZNF485
																	NLGN1
																	PPP1R14C
																	RAP1A
																	CD38
																	AGFG1
																	TMEM156
																	PAK1IP1
																	LARP4
																	ZBTB10
																	GNG3
