# Supplementary material for: Extracellular vesicle-mediated transfer of miRNA-1 from primary tumors represses the growth of distant metastases
Source: Exp Mol Med. 2024 Mar 27;56(3):734–46. doi: 10.1038/s12276-024-01181-7 (PMC10985072; doi:10.1038/s12276-024-01181-7)
Supplement: Supplementary file 6 — Supplementary Table 5 [file 12276_2024_1181_MOESM6_ESM.xlsx]

## Sheet: Patients_information
	Supplementary Table 5. Dog MGT and human BC patient information
	Clinicopathological data of dog MGT patients
	General information				n
	Healthy				6
	MGT patients				9
	Age (Years)
		≤ 10			5
		>10			10
	Cancer type
		Adeno carcinoma			4
		Complex carcinoma			3
		Aggressive mammary carcinoma			2
	Breed
		Maltese			3
		Dachshund			3
		Poodle			3
		Others			6
	Clinicopathological data of human breast cancer patients
	General information				n
	Healthy				9
	BC patients				33
	Age (Years)
		≤ 45			16
		>45			26
	Clinical Stage
		0			10
		Ⅰ
			A		9
		Ⅱ
			A		9
			B		1
		Ⅲ			4
